# Supplementary material for: Gene drives as a new quality in GMO releases—a comparative technology characterization
Source: PeerJ. 2019 May 3;7:e6793. doi: 10.7717/peerj.6793 (PMC6501761; doi:10.7717/peerj.6793)
Supplement: Supplemental Information 1 — Information and images explaining the model. [file peerj-07-6793-s001.zip]

Archive with 15 entries (15 files):
- S10 Fig.tif
- S1 Fig.tif
- S2 Fig.tif
- S3 Fig.tif
- S4 Fig.tif
- S5 Fig.tif
- S6 Fig.tif
- S7 Fig.tif
- S8 Fig.tif
- S9 Fig.tif
- Gene Drive Invasiveness Model.xlsx
- Supporting information.docx
- Gene Drive - Graph Generator V1.xlsm
- GD Comparison-R1.xlsx
- S11 Fig-R1.png
