# Supplementary material for: Gene drives as a new quality in GMO releases—a comparative technology characterization
Source: PeerJ. 2019 May 3;7:e6793. doi: 10.7717/peerj.6793 (PMC6501761; doi:10.7717/peerj.6793)
Supplement: Supplemental Information 1 — Information and images explaining the model. [file peerj-07-6793-s001.zip › Gene Drive Invasiveness Model.xlsx]

## Sheet: Killer Rescue
		1.75	0	0	0	2.025	0	2.0875	0.75		0	1.8	1.9125	0.6375	1.575	0	0	0		0	0.9	1.9125	0.31875	1.1125	1.0125	0.83125
	+/+; +/+ ♀	+/+; +/+	T/T; A/A	T/+; A/A	T/T; A/+	T/+; A/+	+/+; A/A	+/+; A/+	DEATH	T/T; A/A ♀	+/+; +/+	T/T; A/A	T/+; A/A	T/T; A/+	T/+; A/+	+/+; A/A	+/+; A/+	DEATH	T/+; A/A ♀	+/+; +/+	T/T; A/A	T/+; A/A	T/T; A/+	T/+; A/+	+/+; A/A	+/+; A/+	DEATH	T/T; A/+ ♀	+/+; +/+	T/T; A/A	T/+; A/A	T/T; A/+	T/+; A/+	+/+; A/A	+/+; A/+	DEATH	T/+; A/+ ♀	+/+; +/+	T/T; A/A	T/+; A/A	T/T; A/+	T/+; A/+	+/+; A/A	+/+; A/+	DEATH	+/+; A/A ♀	+/+; +/+	T/T; A/A	T/+; A/A
	+/+; +/+ ♂	1	0	0	0	0	0	0	0	+/+; +/+ ♂	0	0	0	0	0.9	0	0	0	+/+; +/+ ♂	0	0	0	0	0.45	0	0.475	0	+/+; +/+ ♂	0	0	0	0	0.45	0	0	0.5	+/+; +/+ ♂	0.25	0	0	0	0.225	0	0.2375	0.25	+/+; +/+ ♂	0	0	0
	T/T; A/A ♂	0	0	0	0	0.9	0	0	0	T/T; A/A ♂	0	0.8	0	0	0	0	0	0	T/T; A/A ♂	0	0.4	0.425	0	0	0	0	0	T/T; A/A ♂	0	0.4	0	0.425	0	0	0	0	T/T; A/A ♂	0	0.2	0.2125	0.2125	0.225	0	0	0	T/T; A/A ♂	0	0	0.85
	T/+; A/A ♂	0	0	0	0	0.45	0	0.475	0	T/+; A/A ♂	0	0.4	0.425	0	0	0	0	0	T/+; A/A ♂	0	0.2	0.425	0	0	0.225	0	0	T/+; A/A ♂	0	0.2	0.2125	0.2125	0.225	0	0	0	T/+; A/A ♂	0	0.1	0.2125	0.10625	0.225	0.1125	0.11875	0	T/+; A/A ♂	0	0	0.425
	T/T; A/+ ♂	0	0	0	0	0.45	0	0	0.5	T/T; A/+ ♂	0	0.4	0	0.425	0	0	0	0	T/T; A/+ ♂	0	0.2	0.2125	0.2125	0.2125	0	0	0	T/T; A/+ ♂	0	0.2	0	0.425	0	0	0	0.25	T/T; A/+ ♂	0	0.1	0.10625	0.2125	0.225	0	0	0.25	T/T; A/+ ♂	0	0	0.425
	T/+; A/+ ♂	0.25	0	0	0	0.225	0	0.2375	0.25	T/+; A/+ ♂	0	0.2	0.2125	0.2125	0.225	0	0	0	T/+; A/+ ♂	0	0.1	0.2125	0.10625	0.225	0.1125	0.11875	0	T/+; A/+ ♂	0	0.1	0.10625	0.2125	0.225	0	0	0.25	T/+; A/+ ♂	0.25	0.05	0.10625	0.10625	0.225	0.05625	0.11875	0.1875	T/+; A/+ ♂	0	0	0.25
	+/+; A/A ♂	0	0	0	0	0	0	0.9	0	+/+; A/A ♂	0	0	0.85	0	0	0	0	0	+/+; A/A ♂	0	0	0.425	0	0	0.45	0	0	+/+; A/A ♂	0	0	0.425	0	0.45	0	0	0	+/+; A/A ♂	0	0	0.2125	0	0.225	0.225	0.2375	0	+/+; A/A ♂	0	0	0
	+/+; A/+ ♂	0.5	0	0	0	0	0	0.475	0	+/+; A/+ ♂	0	0	0.425	0	0.45	0	0	0	+/+; A/+ ♂	0	0	0.2125	0	0.225	0.225	0.2375	0	+/+; A/+ ♂	0	0	0.2125	0	0.45	0	0	0.25	+/+; A/+ ♂	0.125	0	0.10625	0	0.225	0.1125	0.2375	0.125	+/+; A/+ ♂	0	0	0
	Generation	+/+; +/+	T/T; A/A	T/+; A/A	T/T; A/+	T/+; A/+	+/+; A/A	+/+; A/+		Generation	+/+; +/+	T/T; A/A	T/+; A/A	T/T; A/+	T/+; A/+	+/+; A/A	+/+; A/+		Generation	+/+; +/+	T/T; A/A	T/+; A/A	T/T; A/+	T/+; A/+	+/+; A/A	+/+; A/+		Generation	+/+; +/+	T/T; A/A	T/+; A/A	T/T; A/+	T/+; A/+	+/+; A/A	+/+; A/+		Generation	+/+; +/+	T/T; A/A	T/+; A/A	T/T; A/+	T/+; A/+	+/+; A/A	+/+; A/+		#NAME?	+/+; +/+	T/T; A/A	T/+; A/A
	0									0									0									0									0									0
	1	0.34	0	0	0	0.4752	0	0		1	0	0.4224	0	0	0.306	0	0		1	0	0.2112	0.2244	0	0.153	0	0.1615		1	0	0.2112	0	0.2244	0.153	0	0		1	0.085	0.1056	0.1122	0.1122	0.1953	0	0.08075		1	0	0	0.4488
	2	0.296759	0	0	0	0.413184	0	0.11597		2	0	0.367275	0.103763	0.103763	0.267083	0	0		2	0	0.183637	0.246996	0.0518814	0.188475	0.0549332	0.14096		2	0	0.183637	0.0518814	0.246996	0.188475	0	0		2	0.165745	0.0918187	0.123498	0.123498	0.225	0.0274666	0.0994727		2	0	0	0.408541
	3	0.27794	0	0	0	0.35299	0	0.182732		3	0	0.313769	0.164206	0.116166	0.250146	0	0		3	0	0.156884	0.248793	0.058083	0.185165	0.0869326	0.132021		3	0	0.156884	0.082103	0.224773	0.212005	0	0		3	0.129764	0.0784422	0.124396	0.112386	0.225	0.0434663	0.111892		3	0	0	0.345435
	4	0.254582	0	0	0	0.323147	0	0.241493		4	0	0.287242	0.217907	0.110503	0.229124	0	0		4	0	0.143621	0.261551	0.0552517	0.171673	0.115363	0.120927		4	0	0.143621	0.108954	0.207849	0.229925	0	0		4	0.119419	0.0718104	0.130775	0.103924	0.225	0.0576814	0.121349		4	0	0	0.316349
	5	0.24076	0	0	0	0.301458	0	0.289645		5	0	0.267963	0.262352	0.0982918	0.216684	0	0		5	0	0.133981	0.273531	0.0491459	0.159181	0.138892	0.114361		5	0	0.133981	0.131176	0.191501	0.247234	0	0		5	0.110981	0.0669907	0.136766	0.0957505	0.225	0.0694461	0.130485		5	0	0	0.294869
	6	0.231596	0	0	0	0.282161	0	0.330614		6	0	0.25081	0.300381	0.0862773	0.208436	0	0		6	0	0.125405	0.283433	0.0431387	0.148914	0.159025	0.110008		6	0	0.125405	0.15019	0.176381	0.263243	0	0		6	0.104615	0.0627024	0.141717	0.0881907	0.225	0.0795126	0.138934		6	0	0	0.275828
	7	0.225427	0	0	0	0.263802	0	0.366024		7	0	0.234491	0.333412	0.0758284	0.202884	0	0		7	0	0.117245	0.291279	0.0379142	0.140791	0.176512	0.107078		7	0	0.117245	0.166706	0.162488	0.277954	0	0		7	0.0993924	0.0586227	0.14564	0.0812438	0.225	0.0882562	0.146698		7	0	0	0.257754
	8	0.221256	0	0	0	0.246126	0	0.397038		8	0	0.218779	0.362463	0.067017	0.19913	0	0		8	0	0.109389	0.297458	0.0335085	0.134397	0.191892	0.105097		8	0	0.109389	0.181232	0.149735	0.291457	0	0		8	0.0950223	0.0546947	0.148729	0.0748674	0.225	0.0959461	0.153825		8	0	0	0.240394
	9	0.21853	0	0	0	0.229152	0	0.424447		9	0	0.20369	0.388232	0.0595957	0.196677	0	0		9	0	0.101845	0.302327	0.0297979	0.12936	0.205535	0.103802		9	0	0.101845	0.194116	0.138008	0.303873	0	0		9	0.0913265	0.0509226	0.151163	0.0690042	0.225	0.102767	0.160378		9	0	0	0.22376
	10	0.216915	0	0	0	0.212936	0	0.448817		10	0	0.189276	0.41122	0.0532958	0.195224	0	0		10	0	0.094638	0.306163	0.0266479	0.125392	0.217705	0.103035		10	0	0.094638	0.20561	0.127201	0.315317	0	0		10	0.0881838	0.047319	0.153082	0.0636004	0.225	0.108852	0.166417		10	0	0	0.207897
	11	0.216194	0	0	0	0.197516	0	0.470568		11	0	0.17557	0.431798	0.0478934	0.194575	0	0		11	0	0.0877849	0.309171	0.0239467	0.122283	0.228599	0.102692		11	0	0.0877849	0.215899	0.117218	0.325887	0	0		11	0.0855053	0.0438925	0.154585	0.0586091	0.225	0.1143	0.171996		11	0	0	0.192834
	12	0.21622	0	0	0	0.182909	0	0.49002		12	0	0.162586	0.450251	0.0432146	0.194598	0	0		12	0	0.0812929	0.311499	0.0216073	0.119879	0.238368	0.102705		12	0	0.0812929	0.225125	0.107981	0.335667	0	0		12	0.083224	0.0406464	0.15575	0.0539905	0.225	0.119184	0.177158		12	0	0	0.178581
	13	0.216889	0	0	0	0.169112	0	0.507425		13	0	0.150322	0.466801	0.0391258	0.1952	0	0		13	0	0.075161	0.313259	0.0195629	0.118065	0.24713	0.103022		13	0	0.075161	0.233401	0.0994215	0.34473	0	0		13	0.081288	0.0375805	0.15663	0.0497107	0.225	0.123565	0.181941		13	0	0	0.16513
	14	0.218126	0	0	0	0.156112	0	0.522984		14	0	0.138766	0.48163	0.0355242	0.196314	0	0		14	0	0.0693829	0.314534	0.0177621	0.116756	0.25498	0.10361		14	0	0.0693829	0.240815	0.0914814	0.353137	0	0		14	0.0796573	0.0346914	0.157267	0.0457407	0.225	0.12749	0.186378		14	0	0	0.152464
	15	0.219878	0	0	0	0.143885	0	0.536864		15	0	0.127898	0.494884	0.0323294	0.19789	0	0		15	0	0.0639488	0.315387	0.0161647	0.115887	0.261997	0.104442		15	0	0.0639488	0.247442	0.0841103	0.360942	0	0		15	0.0783002	0.0319744	0.157694	0.0420551	0.225	0.130999	0.190497		15	0	0	0.140557
	16	0.222103	0	0	0	0.132405	0	0.5492		16	0	0.117693	0.506685	0.0294781	0.199893	0	0		16	0	0.0588466	0.315867	0.014739	0.115408	0.268245	0.105499		16	0	0.0588466	0.253343	0.0772636	0.368192	0	0		16	0.0771914	0.0294233	0.157934	0.0386318	0.225	0.134123	0.194323		16	0	0	0.129382
	17	0.224774	0	0	0	0.121642	0	0.560108		17	0	0.108127	0.517139	0.0269193	0.202296	0	0		17	0	0.0540633	0.316011	0.0134596	0.115278	0.273779	0.106768		17	0	0.0540633	0.258569	0.0709019	0.374927	0	0		17	0.0763107	0.0270316	0.158006	0.0354509	0.225	0.13689	0.197878		17	0	0	0.118908
	18	0.227868	0	0	0	0.111566	0	0.569686		18	0	0.0991699	0.526332	0.0246117	0.205082	0	0		18	0	0.049585	0.31585	0.0123059	0.115469	0.278646	0.108237		18	0	0.049585	0.263166	0.0649899	0.381187	0	0		18	0.0756415	0.0247925	0.157925	0.0324949	0.225	0.139323	0.201182		18	0	0	0.109103
	19	0.231371	0	0	0	0.102145	0	0.578019		19	0	0.0907953	0.534343	0.0225217	0.208234	0	0		19	0	0.0453977	0.315406	0.0112608	0.115956	0.282887	0.109901		19	0	0.0453977	0.267171	0.0594959	0.387004	0	0		19	0.0751703	0.0226988	0.157703	0.0297479	0.225	0.141444	0.204252		19	0	0	0.0999355
	20	0.235272	0	0	0	0.0933468	0	0.585181		20	0	0.082975	0.541237	0.020621	0.211745	0	0		20	0	0.0414875	0.314699	0.0103105	0.116718	0.286537	0.111754		20	0	0.0414875	0.270619	0.054391	0.39241	0	0		20	0.0748859	0.0207437	0.157349	0.0271955	0.225	0.143269	0.207105		20	0	0	0.0913745
	21	0.239562	0	0	0	0.0851416	0	0.591235		21	0	0.0756815	0.547074	0.0188864	0.215606	0	0		21	0	0.0378407	0.313743	0.00944322	0.117743	0.289627	0.113792		21	0	0.0378407	0.273537	0.049649	0.39743	0	0		21	0.0747791	0.0189204	0.156871	0.0248245	0.225	0.144814	0.209755		21	0	0	0.0833892
	22	0.244238	0	0	0	0.0774992	0	0.596239		22	0	0.0688882	0.551906	0.0172983	0.219814	0	0		22	0	0.0344441	0.31255	0.00864913	0.119016	0.292185	0.116013		22	0	0.0344441	0.275953	0.045246	0.402092	0	0		22	0.074842	0.017222	0.156275	0.022623	0.225	0.146093	0.212215		22	0	0	0.0759502
	23	0.249295	0	0	0	0.0703906	0	0.600244		23	0	0.0625695	0.555779	0.0158399	0.224366	0	0		23	0	0.0312847	0.31113	0.00791995	0.120528	0.294236	0.118415		23	0	0.0312847	0.27789	0.04116	0.406419	0	0		23	0.0750682	0.0156424	0.155565	0.02058	0.225	0.147118	0.214499		23	0	0	0.0690289
	24	0.254733	0	0	0	0.0637881	0	0.603293		24	0	0.0567005	0.558736	0.0144972	0.229259	0	0		24	0	0.0283503	0.30949	0.00724861	0.122271	0.295801	0.120998		24	0	0.0283503	0.279368	0.0373708	0.410431	0	0		24	0.0754521	0.0141751	0.154745	0.0186854	0.225	0.147901	0.216616		24	0	0	0.0625981
	25	0.260549	0	0	0	0.0576649	0	0.605428		25	0	0.0512577	0.560814	0.0132582	0.234494	0	0		25	0	0.0256288	0.307637	0.00662912	0.124238	0.296901	0.123761		25	0	0.0256288	0.280407	0.0338598	0.414148	0	0		25	0.075989	0.0128144	0.153819	0.0169299	0.225	0.148451	0.218578		25	0	0	0.0566316
	26	0.266745	0	0	0	0.0519955	0	0.606685		26	0	0.0462182	0.562047	0.0121127	0.24007	0	0		26	0	0.0231091	0.305577	0.00605633	0.126424	0.297555	0.126704		26	0	0.0231091	0.281024	0.0306097	0.41759	0	0		26	0.0766751	0.0115545	0.152789	0.0153049	0.225	0.148777	0.220395		26	0	0	0.0511046
	27	0.273319	0	0	0	0.0467555	0	0.607098		27	0	0.0415604	0.562469	0.0110517	0.245987	0	0		27	0	0.0207802	0.303313	0.00552585	0.128825	0.297778	0.129827		27	0	0.0207802	0.281234	0.0276048	0.420771	0	0		27	0.0775067	0.0103901	0.151657	0.0138024	0.225	0.148889	0.222074		27	0	0	0.0459933
	28	0.280273	0	0	0	0.0419217	0	0.606697		28	0	0.0372637	0.562108	0.0100678	0.252246	0	0		28	0	0.0186319	0.30085	0.0050339	0.131437	0.297586	0.13313		28	0	0.0186319	0.281054	0.0248303	0.423709	0	0		28	0.0784808	0.00931593	0.150425	0.0124151	0.225	0.148793	0.223624		28	0	0	0.0412752
	29	0.287605	0	0	0	0.0374719	0	0.605513		29	0	0.0333083	0.560991	0.00915451	0.258844	0	0		29	0	0.0166542	0.298191	0.00457726	0.134256	0.296995	0.136612		29	0	0.0166542	0.280496	0.0222723	0.426418	0	0		29	0.0795948	0.00832708	0.149095	0.0111361	0.225	0.148498	0.225054		29	0	0	0.0369288
	30	0.295314	0	0	0	0.0333847	0	0.60357		30	0	0.0296753	0.559147	0.00830626	0.265783	0	0		30	0	0.0148377	0.295338	0.00415313	0.137278	0.296019	0.140274		30	0	0.0148377	0.279573	0.0199182	0.42891	0	0		30	0.0808461	0.00741883	0.147669	0.00995908	0.225	0.148009	0.226369		30	0	0	0.0329336
	31	0.303399	0	0	0	0.0296401	0	0.600896		31	0	0.0263467	0.556599	0.00751827	0.273059	0	0		31	0	0.0131734	0.292296	0.00375914	0.140501	0.29467	0.144115		31	0	0.0131734	0.2783	0.0177558	0.4312	0	0		31	0.0822322	0.00658669	0.146148	0.00887792	0.225	0.147335	0.227578		31	0	0	0.0292699
	32	0.311857	0	0	0	0.0262184	0	0.597516		32	0	0.0233053	0.553373	0.00678643	0.280672	0	0		32	0	0.0116526	0.289067	0.00339322	0.143922	0.292962	0.148132		32	0	0.0116526	0.276686	0.0157741	0.433298	0	0		32	0.0837507	0.00582632	0.144534	0.00788707	0.225	0.146481	0.228685		32	0	0	0.0259191
	33	0.320685	0	0	0	0.0231011	0	0.593454		33	0	0.0205343	0.549493	0.0061072	0.288616	0	0		33	0	0.0102671	0.285655	0.0030536	0.147536	0.290908	0.152325		33	0	0.0102671	0.274746	0.0139624	0.435216	0	0		33	0.0853991	0.00513357	0.142828	0.00698122	0.225	0.145454	0.229697		33	0	0	0.0228632
	34	0.329877	0	0	0	0.02027	0	0.588735		34	0	0.0180178	0.544984	0.0054775	0.296889	0	0		34	0	0.00900889	0.282064	0.00273875	0.15134	0.288521	0.156691		34	0	0.00900889	0.272492	0.0123107	0.436965	0	0		34	0.0871749	0.00450444	0.141032	0.00615535	0.225	0.14426	0.23062		34	0	0	0.020085
	35	0.339426	0	0	0	0.0177079	0	0.583382		35	0	0.0157403	0.539869	0.00489465	0.305483	0	0		35	0	0.00787017	0.278297	0.00244732	0.15533	0.285813	0.161227		35	0	0.00787017	0.269935	0.0108094	0.438555	0	0		35	0.0890752	0.00393509	0.139148	0.00540469	0.225	0.142907	0.231459		35	0	0	0.0175679
	36	0.349324	0	0	0	0.0153979	0	0.577423		36	0	0.013687	0.534176	0.00435629	0.314392	0	0		36	0	0.00684351	0.274359	0.00217814	0.1595	0.282799	0.165929		36	0	0.00684351	0.267088	0.00944937	0.439995	0	0		36	0.0910968	0.00342175	0.13718	0.00472468	0.225	0.141399	0.232219		36	0	0	0.0152956
	37	0.359562	0	0	0	0.0133237	0	0.570881		37	0	0.0118433	0.527929	0.0038603	0.323606	0	0		37	0	0.00592163	0.270256	0.00193015	0.163845	0.279492	0.170792		37	0	0.00592163	0.263964	0.00822188	0.441294	0	0		37	0.0932364	0.00296082	0.135128	0.00411094	0.225	0.139746	0.232905		37	0	0	0.0132526
	38	0.370127	0	0	0	0.0114693	0	0.563784		38	0	0.010195	0.521155	0.00340476	0.333115	0	0		38	0	0.00509749	0.265993	0.00170238	0.168358	0.275905	0.17581		38	0	0.00509749	0.260577	0.00711846	0.442463	0	0		38	0.0954899	0.00254874	0.132997	0.00355923	0.225	0.137953	0.233522		38	0	0	0.0114238
	39	0.381007	0	0	0	0.00981943	0	0.55616		39	0	0.00872839	0.513882	0.00298788	0.342906	0	0		39	0	0.00436419	0.261578	0.00149394	0.173034	0.272055	0.180978		39	0	0.00436419	0.256941	0.00613089	0.443508	0	0		39	0.0978532	0.0021821	0.130789	0.00306545	0.225	0.136028	0.234074		39	0	0	0.00979419
	40	0.392186	0	0	0	0.00835884	0	0.548038		40	0	0.00743008	0.50614	0.00260795	0.352967	0	0		40	0	0.00371504	0.257017	0.00130398	0.177863	0.267956	0.186288		40	0	0.00371504	0.25307	0.0052512	0.44444	0	0		40	0.100321	0.00185752	0.128508	0.0026256	0.225	0.133978	0.234566		40	0	0	0.00834944
	41	0.403647	0	0	0	0.00707284	0	0.539446		41	0	0.00628697	0.497957	0.00226331	0.363282	0	0		41	0	0.00314348	0.252318	0.00113165	0.182839	0.263624	0.191732		41	0	0.00314348	0.248978	0.0044716	0.445265	0	0		41	0.102889	0.00157174	0.126159	0.0022358	0.225	0.131812	0.235001		41	0	0	0.00707542
	42	0.415372	0	0	0	0.00594711	0	0.530417		42	0	0.00528632	0.489365	0.00195228	0.373835	0	0		42	0	0.00264316	0.247491	0.000976139	0.18795	0.259076	0.197302		42	0	0.00264316	0.244682	0.00378449	0.445993	0	0		42	0.105551	0.00132158	0.123745	0.00189225	0.225	0.129538	0.235385		42	0	0	0.00595838
	43	0.42734	0	0	0	0.00496771	0	0.520983		43	0	0.00441574	0.480396	0.00167318	0.384606	0	0		43	0	0.00220787	0.242544	0.000836591	0.193189	0.254327	0.202987		43	0	0.00220787	0.240198	0.00318245	0.44663	0	0		43	0.108301	0.00110394	0.121272	0.00159123	0.225	0.127164	0.235722		43	0	0	0.00498493
	44	0.439531	0	0	0	0.00412117	0	0.511176		44	0	0.00366326	0.471082	0.00142428	0.395578	0	0		44	0	0.00183163	0.237487	0.000712141	0.198543	0.249396	0.208777		44	0	0.00183163	0.235541	0.00265825	0.447185	0	0		44	0.111132	0.000915816	0.118744	0.00132912	0.225	0.124698	0.236015		44	0	0	0.00414208
	45	0.451921	0	0	0	0.00339448	0	0.501029		45	0	0.00301732	0.461457	0.00120379	0.406729	0	0		45	0	0.00150866	0.232332	0.000601895	0.204002	0.244301	0.214663		45	0	0.00150866	0.230729	0.00220485	0.447665	0	0		45	0.114037	0.000754329	0.116166	0.00110242	0.225	0.12215	0.236268		45	0	0	0.00341729
	46	0.464488	0	0	0	0.00277518	0	0.490579		46	0	0.00246683	0.451554	0.00100986	0.418039	0	0		46	0	0.00123341	0.227088	0.00050493	0.209554	0.239058	0.220632		46	0	0.00123341	0.225777	0.00181543	0.448078	0	0		46	0.117009	0.000616707	0.113544	0.000907716	0.225	0.119529	0.236485		46	0	0	0.00279849
	47	0.477206	0	0	0	0.00225139	0	0.479858		47	0	0.00200124	0.441408	0.000840587	0.429486	0	0		47	0	0.00100062	0.221767	0.000420293	0.215188	0.233686	0.226673		47	0	0.00100062	0.220704	0.00148345	0.448429	0	0		47	0.120041	0.000500309	0.110884	0.000741725	0.225	0.116843	0.236671		47	0	0	0.00227416
	48	0.490051	0	0	0	0.0018119	0	0.468901		48	0	0.00161057	0.431051	0.000694024	0.441046	0	0		48	0	0.000805287	0.216381	0.000347012	0.22089	0.228204	0.232774		48	0	0.000805287	0.215526	0.00120263	0.448727	0	0		48	0.123124	0.000402644	0.108191	0.000601315	0.225	0.114102	0.236828		48	0	0	0.00183338
	49	0.502998	0	0	0	0.00144617	0	0.457744		49	0	0.00128549	0.420518	0.0005682	0.452698	0	0		49	0	0.000642744	0.210942	0.0002841	0.22665	0.222627	0.238924		49	0	0.000642744	0.210259	0.000967016	0.448976	0	0		49	0.12625	0.000321372	0.105471	0.000483508	0.225	0.111314	0.23696		49	0	0	0.00146588
	50	0.516021	0	0	0	0.00114446	0	0.446419		50	0	0.00101729	0.40984	0.000461138	0.464419	0	0		50	0	0.000508647	0.205461	0.000230569	0.232453	0.216974	0.24511		50	0	0.000508647	0.20492	0.000771006	0.449184	0	0		50	0.129411	0.000254323	0.10273	0.000385503	0.225	0.108487	0.237069		50	0	0	0.00116211
	51	0.529094	0	0	0	0.000897755	0	0.434961		51	0	0.000798004	0.399051	0.000370884	0.476185	0	0		51	0	0.000399002	0.19995	0.000185442	0.238289	0.211262	0.25132		51	0	0.000399002	0.199526	0.000609381	0.449355	0	0		51	0.1326	0.000199501	0.0999748	0.000304691	0.225	0.105631	0.237159		51	0	0	0.000913237
	52	0.542193	0	0	0	0.000697897	0	0.423402		52	0	0.000620353	0.388181	0.00029553	0.487973	0	0		52	0	0.000310176	0.19442	0.000147765	0.244143	0.205508	0.257542		52	0	0.000310176	0.194091	0.000477327	0.449495	0	0		52	0.135809	0.000155088	0.0972102	0.000238664	0.225	0.102754	0.237233		52	0	0	0.000711219
	53	0.555292	0	0	0	0.000537525	0	0.411773		53	0	0.0004778	0.377261	0.000233242	0.499763	0	0		53	0	0.0002389	0.188884	0.000116621	0.250005	0.199726	0.263764		53	0	0.0002389	0.18863	0.000370452	0.449608	0	0		53	0.139029	0.00011945	0.0944421	0.000185226	0.225	0.0998632	0.237293		53	0	0	0.000548786
	54	0.568368	0	0	0	0.000410094	0	0.400104		54	0	0.000364528	0.366318	0.000182283	0.511531	0	0		54	0	0.000182264	0.183353	9.11416e-05	0.255862	0.193933	0.269975		54	0	0.000182264	0.183159	0.000284797	0.449698	0	0		54	0.142253	9.1132e-05	0.0916763	0.000142399	0.225	0.0969665	0.237341		54	0	0	0.000419457
	55	0.581396	0	0	0	0.000309853	0	0.388424		55	0	0.000275425	0.35538	0.000141033	0.523256	0	0		55	0	0.000137713	0.177836	7.05165e-05	0.261703	0.188142	0.276163		55	0	0.000137713	0.17769	0.000216836	0.44977	0	0		55	0.145473	6.88563e-05	0.0889181	0.000108418	0.225	0.0940712	0.237379		55	0	0	0.000317514
	56	0.594353	0	0	0	0.00023181	0	0.376762		56	0	0.000206053	0.344473	0.000108003	0.534918	0	0		56	0	0.000103027	0.172346	5.40015e-05	0.267516	0.182368	0.282318		56	0	0.000103027	0.172236	0.000163467	0.449827	0	0		56	0.148684	5.15133e-05	0.0861729	8.17336e-05	0.225	0.0911839	0.237409		56	0	0	0.000237983
	57	0.607219	0	0	0	0.000171685	0	0.365142		57	0	0.000152609	0.33362	8.18474e-05	0.546497	0	0		57	0	7.63045e-05	0.166891	4.09237e-05	0.273292	0.176622	0.288429		57	0	7.63045e-05	0.16681	0.000121997	0.449871	0	0		57	0.151877	3.81523e-05	0.0834456	6.09986e-05	0.225	0.0883112	0.237432		57	0	0	0.000176586
	58	0.61997	0	0	0	0.00012586	0	0.353589		58	0	0.000111876	0.322845	6.13693e-05	0.557973	0	0		58	0	5.59379e-05	0.161482	3.06847e-05	0.279019	0.170918	0.294486		58	0	5.59379e-05	0.161423	9.01187e-05	0.449905	0	0		58	0.155047	2.7969e-05	0.080741	4.50593e-05	0.225	0.0854591	0.23745		58	0	0	0.000129695
	59	0.632587	0	0	0	9.13135e-05	0	0.342126		59	0	8.11676e-05	0.312169	4.55202e-05	0.569329	0	0		59	0	4.05838e-05	0.156128	2.27601e-05	0.284688	0.165266	0.300479		59	0	4.05838e-05	0.156084	6.58804e-05	0.44993	0	0		59	0.158187	2.02919e-05	0.0780638	3.29402e-05	0.225	0.082633	0.237463		59	0	0	9.42722e-05
	60	0.645052	0	0	0	6.55565e-05	0	0.330775		60	0	5.82725e-05	0.301611	3.33965e-05	0.580547	0	0		60	0	2.91362e-05	0.150836	1.66983e-05	0.290291	0.159676	0.3064		60	0	2.91362e-05	0.150805	4.76555e-05	0.44995	0	0		60	0.161292	1.45681e-05	0.0754182	2.38278e-05	0.225	0.0798381	0.237473		60	0	0	6.78073e-05
	61	0.657345	0	0	0	4.65674e-05	0	0.319555		61	0	4.13932e-05	0.291189	2.42321e-05	0.591611	0	0		61	0	2.06966e-05	0.145616	1.2116e-05	0.295818	0.154159	0.312239		61	0	2.06966e-05	0.145594	3.41062e-05	0.449964	0	0		61	0.164358	1.03483e-05	0.0728081	1.70531e-05	0.225	0.0770793	0.237481		61	0	0	4.82562e-05
	62	0.66945	0	0	0	3.27259e-05	0	0.308485		62	0	2.90897e-05	0.280919	1.7387e-05	0.602505	0	0		62	0	1.45449e-05	0.140475	8.69352e-06	0.301262	0.148722	0.317989		62	0	1.45449e-05	0.140459	2.41474e-05	0.449974	0	0		62	0.167378	7.27243e-06	0.0702375	1.20737e-05	0.225	0.0743609	0.237487		62	0	0	3.39759e-05
	63	0.681352	0	0	0	2.27517e-05	0	0.297581		63	0	2.02237e-05	0.270817	1.23359e-05	0.613217	0	0		63	0	1.01118e-05	0.135419	6.16795e-06	0.306615	0.143374	0.323642		63	0	1.01118e-05	0.135408	1.69118e-05	0.449982	0	0		63	0.170349	5.05592e-06	0.0677096	8.45589e-06	0.225	0.0716868	0.237491		63	0	0	2.36645e-05
	64	0.693036	0	0	0	1.56466e-05	0	0.28686		64	0	1.39081e-05	0.260896	8.65363e-06	0.623732	0	0		64	0	6.95405e-06	0.130455	4.32682e-06	0.311871	0.138122	0.329192		64	0	6.95405e-06	0.130448	1.17155e-05	0.449988	0	0		64	0.173267	3.47702e-06	0.0652277	5.85775e-06	0.225	0.0690608	0.237493		64	0	0	1.63044e-05
	65	0.704488	0	0	0	1.06438e-05	0	0.276334		65	0	9.46115e-06	0.251169	6.00191e-06	0.63404	0	0		65	0	4.73058e-06	0.125589	3.00095e-06	0.317023	0.132972	0.334632		65	0	4.73058e-06	0.125584	8.02719e-06	0.449992	0	0		65	0.176127	2.36529e-06	0.0627947	4.0136e-06	0.225	0.0664859	0.237496		65	0	0	1.11116e-05
	66	0.715698	0	0	0	7.16199e-06	0	0.266017		66	0	6.36621e-06	0.241646	4.1156e-06	0.644128	0	0		66	0	3.1831e-06	0.120826	2.0578e-06	0.322066	0.12793	0.339957		66	0	3.1831e-06	0.120823	5.43985e-06	0.449994	0	0		66	0.178928	1.59155e-06	0.0604131	2.71993e-06	0.225	0.063965	0.237497		66	0	0	7.49037e-06
	67	0.726655	0	0	0	4.76683e-06	0	0.255919		67	0	4.23719e-06	0.232336	2.79016e-06	0.653989	0	0		67	0	2.11859e-06	0.11617	1.39508e-06	0.326996	0.123002	0.345161		67	0	2.11859e-06	0.116168	3.64608e-06	0.449996	0	0		67	0.181666	1.0593e-06	0.0580852	1.82304e-06	0.225	0.0615008	0.237498		67	0	0	4.99439e-06
	68	0.737349	0	0	0	3.1383e-06	0	0.24605		68	0	2.7896e-06	0.223249	1.87018e-06	0.663614	0	0		68	0	1.3948e-06	0.111626	9.35088e-07	0.331808	0.118191	0.350241		68	0	1.3948e-06	0.111624	2.41706e-06	0.449997	0	0		68	0.184339	6.97399e-07	0.055813	1.20853e-06	0.225	0.0590953	0.237499		68	0	0	3.29398e-06
	69	0.747773	0	0	0	2.04381e-06	0	0.236418		69	0	1.81672e-06	0.21439	1.23939e-06	0.672995	0	0		69	0	9.0836e-07	0.107196	6.19697e-07	0.336498	0.113501	0.355192		69	0	9.0836e-07	0.107195	1.58483e-06	0.449998	0	0		69	0.186944	4.5418e-07	0.053598	7.92415e-07	0.225	0.0567503	0.237499		69	0	0	2.14898e-06
	70	0.75792	0	0	0	1.31672e-06	0	0.227032		70	0	1.17042e-06	0.205766	8.12142e-07	0.682128	0	0		70	0	5.85208e-07	0.102884	4.06071e-07	0.341064	0.108935	0.360012		70	0	5.85208e-07	0.102883	1.02785e-06	0.449999	0	0		70	0.189481	2.92604e-07	0.0514418	5.13927e-07	0.225	0.0544675	0.237499		70	0	0	1.38689e-06
	71	0.767785	0	0	0	8.3923e-07	0	0.217895		71	0	7.45982e-07	0.197381	5.26237e-07	0.691007	0	0		71	0	3.72991e-07	0.098691	2.63119e-07	0.345504	0.104496	0.364698		71	0	3.72991e-07	0.0986906	6.59422e-07	0.449999	0	0		71	0.191947	1.86496e-07	0.0493455	3.29711e-07	0.225	0.052248	0.2375		71	0	0	8.85471e-07
	72	0.777365	0	0	0	5.29228e-07	0	0.209014		72	0	4.70425e-07	0.189239	3.37207e-07	0.699629	0	0		72	0	2.35212e-07	0.0946197	1.68604e-07	0.349814	0.100185	0.369248		72	0	2.35212e-07	0.0946194	4.18517e-07	0.45	0	0		72	0.194342	1.17606e-07	0.0473098	2.09258e-07	0.225	0.0500926	0.2375		72	0	0	5.59333e-07
	73	0.786657	0	0	0	3.30234e-07	0	0.200391		73	0	2.93542e-07	0.181341	2.13709e-07	0.707991	0	0		73	0	1.46771e-07	0.0906708	1.06855e-07	0.353996	0.0960042	0.373662		73	0	1.46771e-07	0.0906707	2.62799e-07	0.45	0	0		73	0.196664	7.33854e-08	0.0453354	1.31399e-07	0.225	0.0480021	0.2375		73	0	0	3.49602e-07
	74	0.795658	0	0	0	2.03925e-07	0	0.192028		74	0	1.81267e-07	0.17369	1.33972e-07	0.716092	0	0		74	0	9.06335e-08	0.0868452	6.69859e-08	0.358046	0.0919536	0.377938		74	0	9.06335e-08	0.0868451	1.63284e-07	0.45	0	0		74	0.198915	4.53167e-08	0.0434226	8.1642e-08	0.225	0.0459768	0.2375		74	0	0	2.16238e-07
	75	0.80437	0	0	0	1.24637e-07	0	0.183928		75	0	1.10788e-07	0.166286	8.30856e-08	0.723933	0	0		75	0	5.53941e-08	0.0831429	4.15428e-08	0.361966	0.0880336	0.382076		75	0	5.53941e-08	0.0831429	1.00399e-07	0.45	0	0		75	0.201092	2.7697e-08	0.0415715	5.01995e-08	0.225	0.0440168	0.2375		75	0	0	1.32375e-07
	76	0.812791	0	0	0	7.54066e-08	0	0.17609		76	0	6.70281e-08	0.159127	5.0983e-08	0.731512	0	0		76	0	3.3514e-08	0.0795638	2.54915e-08	0.365756	0.084244	0.386076		76	0	3.3514e-08	0.0795637	6.11002e-08	0.45	0	0		76	0.203198	1.6757e-08	0.0397819	3.05501e-08	0.225	0.042122	0.2375		76	0	0	8.02143e-08
	77	0.820924	0	0	0	4.51678e-08	0	0.168513		77	0	4.01492e-08	0.152214	3.09587e-08	0.738832	0	0		77	0	2.00746e-08	0.0761071	1.54794e-08	0.369416	0.080584	0.389939		77	0	2.00746e-08	0.0761071	3.68086e-08	0.45	0	0		77	0.205231	1.00373e-08	0.0380536	1.84043e-08	0.225	0.040292	0.2375		77	0	0	4.81218e-08
	78	0.828772	0	0	0	2.67904e-08	0	0.161196		78	0	2.38137e-08	0.145544	1.86069e-08	0.745895	0	0		78	0	1.19068e-08	0.0727719	9.30345e-09	0.372947	0.0770526	0.393667		78	0	1.19068e-08	0.0727719	2.19545e-08	0.45	0	0		78	0.207193	5.95341e-09	0.036386	1.09772e-08	0.225	0.0385263	0.2375		78	0	0	2.85856e-08
	79	0.836337	0	0	0	1.57375e-08	0	0.154136		79	0	1.39889e-08	0.139114	1.10708e-08	0.752703	0	0		79	0	6.99443e-09	0.0695569	5.53539e-09	0.376352	0.0736485	0.39726		79	0	6.99443e-09	0.0695569	1.2967e-08	0.45	0	0		79	0.209084	3.49721e-09	0.0347784	6.48348e-09	0.225	0.0368242	0.2375		79	0	0	1.68168e-08
	80	0.843623	0	0	0	9.15753e-09	0	0.147332		80	0	8.14003e-09	0.132921	6.52199e-09	0.759261	0	0		80	0	4.07001e-09	0.0664603	3.26099e-09	0.37963	0.0703697	0.400721		80	0	4.07001e-09	0.0664603	7.58538e-09	0.45	0	0		80	0.210906	2.03501e-09	0.0332301	3.79269e-09	0.225	0.0351849	0.2375		80	0	0	9.79972e-09
	81	0.850635	0	0	0	5.27952e-09	0	0.140778		81	0	4.69291e-09	0.12696	3.80511e-09	0.765571	0	0		81	0	2.34645e-09	0.0634802	1.90256e-09	0.382786	0.0672143	0.404052		81	0	2.34645e-09	0.0634802	4.39567e-09	0.45	0	0		81	0.212659	1.17323e-09	0.0317401	2.19783e-09	0.225	0.0336072	0.2375		81	0	0	5.65771e-09
	82	0.857378	0	0	0	3.01628e-09	0	0.134471		82	0	2.68113e-09	0.121229	2.19904e-09	0.77164	0	0		82	0	1.34057e-09	0.0606145	1.09952e-09	0.38582	0.0641801	0.407254		82	0	1.34057e-09	0.0606145	2.52387e-09	0.45	0	0		82	0.214344	6.70284e-10	0.0303073	1.26194e-09	0.225	0.03209	0.2375		82	0	0	3.23677e-09
	83	0.863857	0	0	0	1.70804e-09	0	0.128407		83	0	1.51826e-09	0.115722	1.25912e-09	0.777471	0	0		83	0	7.59129e-10	0.0578608	6.29562e-10	0.388736	0.0612644	0.410332		83	0	7.59129e-10	0.0578608	1.43614e-09	0.45	0	0		83	0.215964	3.79564e-10	0.0289304	7.18068e-10	0.225	0.0306322	0.2375		83	0	0	1.83535e-09
	84	0.870079	0	0	0	9.58888e-10	0	0.122579		84	0	8.52345e-10	0.110433	7.1445e-10	0.783071	0	0		84	0	4.26172e-10	0.0552165	3.57225e-10	0.391535	0.0584646	0.413287		84	0	4.26172e-10	0.0552165	8.10033e-10	0.45	0	0		84	0.21752	2.13086e-10	0.0276083	4.05017e-10	0.225	0.0292323	0.2375		84	0	0	1.0317e-09
	85	0.876049	0	0	0	5.33796e-10	0	0.116983		85	0	4.74485e-10	0.105358	4.01829e-10	0.788444	0	0		85	0	2.37243e-10	0.052679	2.00914e-10	0.394222	0.0557778	0.416123		85	0	2.37243e-10	0.052679	4.52985e-10	0.45	0	0		85	0.219012	1.18621e-10	0.0263395	2.26492e-10	0.225	0.0278889	0.2375		85	0	0	5.75052e-10
	86	0.881775	0	0	0	2.94724e-10	0	0.111613		86	0	2.61977e-10	0.100491	2.24066e-10	0.793598	0	0		86	0	1.30989e-10	0.0502455	1.12033e-10	0.396799	0.0532011	0.418843		86	0	1.30989e-10	0.0502455	2.51208e-10	0.45	0	0		86	0.220444	6.54943e-11	0.0251228	1.25604e-10	0.225	0.0266006	0.2375		86	0	0	3.17892e-10
	87	0.887263	0	0	0	1.61431e-10	0	0.106463		87	0	1.43494e-10	0.0958261	1.23902e-10	0.798537	0	0		87	0	7.17471e-11	0.047913	6.19511e-11	0.399269	0.0507314	0.42145		87	0	7.17471e-11	0.047913	1.38182e-10	0.45	0	0		87	0.221816	3.58735e-11	0.0239565	6.90912e-11	0.225	0.0253657	0.2375		87	0	0	1.74328e-10
	88	0.892521	0	0	0	8.77375e-11	0	0.101526		88	0	7.79889e-11	0.0913573	6.79594e-11	0.803269	0	0		88	0	3.89944e-11	0.0456786	3.39797e-11	0.401634	0.0483656	0.423947		88	0	3.89944e-11	0.0456786	7.54113e-11	0.45	0	0		88	0.22313	1.94972e-11	0.0228393	3.77057e-11	0.225	0.0241828	0.2375		88	0	0	9.4856e-11
	89	0.897555	0	0	0	4.7327e-11	0	0.0967974		89	0	4.20685e-11	0.0870786	3.69821e-11	0.807799	0	0		89	0	2.10342e-11	0.0435393	1.84911e-11	0.4039	0.0461004	0.426338		89	0	2.10342e-11	0.0435393	4.08399e-11	0.45	0	0		89	0.224389	1.05171e-11	0.0217696	2.042e-11	0.225	0.0230502	0.2375		89	0	0	5.1224e-11
	90	0.902372	0	0	0	2.5343e-11	0	0.0922693		90	0	2.25271e-11	0.0829839	1.99714e-11	0.812135	0	0		90	0	1.12635e-11	0.0414919	9.98568e-12	0.406067	0.0439326	0.428627		90	0	1.12635e-11	0.0414919	2.19532e-11	0.45	0	0		90	0.225593	5.63177e-12	0.020746	1.09766e-11	0.225	0.0219663	0.2375		90	0	0	2.74594e-11
	91	0.90698	0	0	0	1.34749e-11	0	0.0879358		91	0	1.19777e-11	0.079067	1.07053e-11	0.816282	0	0		91	0	5.98887e-12	0.0395335	5.35265e-12	0.408141	0.041859	0.430815		91	0	5.98887e-12	0.0395335	1.17158e-11	0.45	0	0		91	0.226745	2.99443e-12	0.0197668	5.85791e-12	0.225	0.0209295	0.2375		91	0	0	1.46155e-11
	92	0.911386	0	0	0	7.11567e-12	0	0.0837902		92	0	6.32504e-12	0.075322	5.69728e-12	0.820247	0	0		92	0	3.16252e-12	0.037661	2.84864e-12	0.410124	0.0398763	0.432908		92	0	3.16252e-12	0.037661	6.20882e-12	0.45	0	0		92	0.227846	1.58126e-12	0.0188305	3.10441e-12	0.225	0.0199382	0.2375		92	0	0	7.72576e-12
	93	0.915597	0	0	0	3.73267e-12	0	0.0798262		93	0	3.31793e-12	0.0717425	3.01103e-12	0.824037	0	0		93	0	1.65897e-12	0.0358713	1.50551e-12	0.412019	0.0379813	0.434909		93	0	1.65897e-12	0.0358713	3.26817e-12	0.45	0	0		93	0.228899	8.29483e-13	0.0179356	1.63408e-12	0.225	0.0189907	0.2375		93	0	0	4.05666e-12
	94	0.91962	0	0	0	1.94552e-12	0	0.0760372		94	0	1.72935e-12	0.0683226	1.58067e-12	0.827658	0	0		94	0	8.64676e-13	0.0341613	7.90334e-13	0.413829	0.0361708	0.43682		94	0	8.64676e-13	0.0341613	1.70905e-12	0.45	0	0		94	0.229905	4.32338e-13	0.0170807	8.54526e-13	0.225	0.0180854	0.2375		94	0	0	2.11638e-12
	95	0.923463	0	0	0	1.00776e-12	0	0.0724169		95	0	8.95788e-13	0.0650564	8.24411e-13	0.831117	0	0		95	0	4.47894e-13	0.0325282	4.12205e-13	0.415558	0.0344416	0.438645		95	0	4.47894e-13	0.0325282	8.88093e-13	0.45	0	0		95	0.230866	2.23947e-13	0.0162641	4.44046e-13	0.225	0.0172208	0.2375		95	0	0	1.09726e-12
	96	0.927132	0	0	0	5.18894e-13	0	0.068959		96	0	4.6124e-13	0.0619379	4.27289e-13	0.834419	0	0		96	0	2.3062e-13	0.0309689	2.13645e-13	0.417209	0.0327907	0.440388		96	0	2.3062e-13	0.0309689	4.58678e-13	0.45	0	0		96	0.231783	1.1531e-13	0.0154845	2.29339e-13	0.225	0.0163953	0.2375		96	0	0	5.65471e-13
	97	0.930634	0	0	0	2.65639e-13	0	0.0656573		97	0	2.36123e-13	0.0589614	2.20126e-13	0.83757	0	0		97	0	1.18062e-13	0.0294807	1.10063e-13	0.418785	0.0312148	0.442051		97	0	1.18062e-13	0.0294807	2.35503e-13	0.45	0	0		97	0.232658	5.90308e-14	0.0147403	1.17752e-13	0.225	0.0156074	0.2375		97	0	0	2.89727e-13
	98	0.933975	0	0	0	1.35234e-13	0	0.0625056		98	0	1.20208e-13	0.0561212	1.12742e-13	0.840578	0	0		98	0	6.01039e-14	0.0280606	5.6371e-14	0.420289	0.0297112	0.443638		98	0	6.01039e-14	0.0280606	1.20231e-13	0.45	0	0		98	0.233494	3.0052e-14	0.0140303	6.01157e-14	0.225	0.0148556	0.2375		98	0	0	1.47616e-13
	99	0.937163	0	0	0	6.84777e-14	0	0.0594981		99	0	6.08691e-14	0.0534118	5.74194e-14	0.843446	0	0		99	0	3.04345e-14	0.0267059	2.87097e-14	0.421723	0.0282768	0.445152		99	0	3.04345e-14	0.0267059	6.10464e-14	0.45	0	0		99	0.234291	1.52173e-14	0.013353	3.05232e-14	0.225	0.0141384	0.2375		99	0	0	7.48062e-14
	100	0.940202	0	0	0	3.4496e-14	0	0.0566288		100	0	3.06632e-14	0.0508279	2.90857e-14	0.846182	0	0		100	0	1.53316e-14	0.0254139	1.45429e-14	0.423091	0.0269089	0.446596		100	0	1.53316e-14	0.0254139	3.08327e-14	0.45	0	0		100	0.235051	7.66579e-15	0.012707	1.54163e-14	0.225	0.0134544	0.2375		100	0	0	3.77124e-14
	101	0.943101	0	0	0	1.72914e-14	0	0.0538922		101	0	1.53702e-14	0.0483642	1.46568e-14	0.848791	0	0		101	0	7.68508e-15	0.0241821	7.32838e-15	0.424395	0.0256046	0.447973		101	0	7.68508e-15	0.0241821	1.54938e-14	0.45	0	0		101	0.235775	3.84254e-15	0.012091	7.74689e-15	0.225	0.0128023	0.2375		101	0	0	1.89173e-14
	102	0.945864	0	0	0	8.62614e-15	0	0.0512827		102	0	7.66768e-15	0.0460156	7.34887e-15	0.851278	0	0		102	0	3.83384e-15	0.0230078	3.67443e-15	0.425639	0.0243612	0.449285		102	0	3.83384e-15	0.0230078	7.74789e-15	0.45	0	0		102	0.236466	1.91692e-15	0.0115039	3.87394e-15	0.225	0.0121806	0.2375		102	0	0	9.44377e-15
	103	0.948497	0	0	0	4.28358e-15	0	0.048795		103	0	3.80762e-15	0.0437773	3.667e-15	0.853648	0	0		103	0	1.90381e-15	0.0218887	1.8335e-15	0.426824	0.0231762	0.450536		103	0	1.90381e-15	0.0218887	3.8563e-15	0.45	0	0		103	0.237124	9.51906e-16	0.0109443	1.92815e-15	0.225	0.0115881	0.2375		103	0	0	4.69272e-15
	104	0.951007	0	0	0	2.11777e-15	0	0.0464238		104	0	1.88247e-15	0.0416445	1.82134e-15	0.855906	0	0		104	0	9.41233e-16	0.0208222	9.10672e-16	0.427953	0.0220471	0.451728		104	0	9.41233e-16	0.0208222	1.91073e-15	0.45	0	0		104	0.237752	4.70617e-16	0.0104111	9.55366e-16	0.225	0.0110235	0.2375		104	0	0	2.32153e-15
	105	0.953397	0	0	0	1.04259e-15	0	0.0441642		105	0	9.26744e-16	0.0396125	9.00623e-16	0.858057	0	0		105	0	4.63372e-16	0.0198062	4.50311e-16	0.429029	0.0209713	0.452864		105	0	4.63372e-16	0.0198062	9.42644e-16	0.45	0	0		105	0.238349	2.31686e-16	0.00990312	4.71322e-16	0.225	0.0104857	0.2375		105	0	0	1.1436e-15
	106	0.955674	0	0	0	5.11185e-16	0	0.0420113		106	0	4.54387e-16	0.0376769	4.43447e-16	0.860107	0	0		106	0	2.27194e-16	0.0188385	2.21724e-16	0.430053	0.0199466	0.453945		106	0	2.27194e-16	0.0188385	4.63117e-16	0.45	0	0		106	0.238919	1.13597e-16	0.00941923	2.31558e-16	0.225	0.0099733	0.2375		106	0	0	5.61042e-16
	107	0.957843	0	0	0	2.49661e-16	0	0.0399604		107	0	2.21921e-16	0.0358335	2.17453e-16	0.862059	0	0		107	0	1.1096e-16	0.0179167	1.08726e-16	0.431029	0.0189707	0.454975		107	0	1.1096e-16	0.0179167	2.26622e-16	0.45	0	0		107	0.239461	5.54802e-17	0.00895837	1.13311e-16	0.225	0.00948534	0.2375		107	0	0	2.74165e-16
	108	0.959908	0	0	0	1.21478e-16	0	0.038007		108	0	1.0798e-16	0.0340781	1.06214e-16	0.863917	0	0		108	0	5.39902e-17	0.017039	5.31072e-17	0.431959	0.0180413	0.455956		108	0	5.39902e-17	0.017039	1.10472e-16	0.45	0	0		108	0.239977	2.69951e-17	0.00851952	5.52359e-17	0.225	0.00902067	0.2375		108	0	0	1.33473e-16
	109	0.961874	0	0	0	5.88962e-17	0	0.0361467		109	0	5.23521e-17	0.0324068	5.16855e-17	0.865687	0	0		109	0	2.61761e-17	0.0162034	2.58428e-17	0.432843	0.0171565	0.45689		109	0	2.61761e-17	0.0162034	5.36548e-17	0.45	0	0		109	0.240469	1.3088e-17	0.00810169	2.68274e-17	0.225	0.00857826	0.2375		109	0	0	6.47451e-17
	110	0.963746	0	0	0	2.84567e-17	0	0.0343753		110	0	2.52949e-17	0.0308156	2.50605e-17	0.867372	0	0		110	0	1.26474e-17	0.0154078	1.25303e-17	0.433686	0.0163142	0.457779		110	0	1.26474e-17	0.0154078	2.59682e-17	0.45	0	0		110	0.240937	6.32372e-18	0.00770391	1.29841e-17	0.225	0.00815708	0.2375		110	0	0	3.12982e-17
	111	0.965528	0	0	0	1.37042e-17	0	0.0326889		111	0	1.21815e-17	0.0293011	1.21091e-17	0.868975	0	0		111	0	6.09076e-18	0.0146505	6.05457e-18	0.434488	0.0155123	0.458626		111	0	6.09076e-18	0.0146505	1.2526e-17	0.45	0	0		111	0.241382	3.04538e-18	0.00732527	6.263e-18	0.225	0.00775617	0.2375		111	0	0	1.50798e-17
	112	0.967224	0	0	0	6.57893e-18	0	0.0310835		112	0	5.84794e-18	0.0278596	5.83178e-18	0.870502	0	0		112	0	2.92397e-18	0.0139298	2.91589e-18	0.435251	0.0147492	0.459431		112	0	2.92397e-18	0.0139298	6.02261e-18	0.45	0	0		112	0.241806	1.46199e-18	0.0069649	3.01131e-18	0.225	0.0073746	0.2375		112	0	0	7.24258e-18
	113	0.968838	0	0	0	3.14882e-18	0	0.0295555		113	0	2.79895e-18	0.0264878	2.79973e-18	0.871954	0	0		113	0	1.39948e-18	0.0132439	1.39987e-18	0.435977	0.0140229	0.460198		113	0	1.39948e-18	0.0132439	2.88681e-18	0.45	0	0		113	0.242209	6.99738e-19	0.00662194	1.44341e-18	0.225	0.00701147	0.2375		113	0	0	3.46796e-18
	114	0.970374	0	0	0	1.50276e-18	0	0.0281012		114	0	1.33578e-18	0.0251824	1.34004e-18	0.873336	0	0		114	0	6.67892e-19	0.0125912	6.70022e-19	0.436668	0.0133318	0.460927		114	0	6.67892e-19	0.0125912	1.37966e-18	0.45	0	0		114	0.242593	3.33946e-19	0.00629559	6.89829e-19	0.225	0.00666592	0.2375		114	0	0	1.65575e-18
	115	0.971835	0	0	0	7.15207e-19	0	0.0267172		115	0	6.35739e-19	0.0239403	6.39536e-19	0.874651	0	0		115	0	3.1787e-19	0.0119702	3.19768e-19	0.437326	0.0126743	0.461622		115	0	3.1787e-19	0.0119702	6.57505e-19	0.45	0	0		115	0.242959	1.58935e-19	0.00598508	3.28752e-19	0.225	0.00633715	0.2375		115	0	0	7.88332e-19
	116	0.973225	0	0	0	3.39492e-19	0	0.0254003		116	0	3.01771e-19	0.0227586	3.04376e-19	0.875903	0	0		116	0	1.50885e-19	0.0113793	1.52188e-19	0.437951	0.0120487	0.462282		116	0	1.50885e-19	0.0113793	3.12504e-19	0.45	0	0		116	0.243306	7.54427e-20	0.00568966	1.56252e-19	0.225	0.00602435	0.2375		116	0	0	3.74345e-19
	117	0.974548	0	0	0	1.60744e-19	0	0.0241474		117	0	1.42883e-19	0.0216345	1.4448e-19	0.877093	0	0		117	0	7.14416e-20	0.0108172	7.224e-20	0.438546	0.0114536	0.46291		117	0	7.14416e-20	0.0108172	1.48147e-19	0.45	0	0		117	0.243637	3.57208e-20	0.00540862	7.40734e-20	0.225	0.00572678	0.2375		117	0	0	1.7731e-19
	118	0.975806	0	0	0	7.59263e-20	0	0.0229554		118	0	6.74901e-20	0.0205652	6.84083e-20	0.878225	0	0		118	0	3.3745e-20	0.0102826	3.42041e-20	0.439113	0.0108874	0.463508		118	0	3.3745e-20	0.0102826	7.00582e-20	0.45	0	0		118	0.243951	1.68725e-20	0.00514129	3.50291e-20	0.225	0.00544372	0.2375		118	0	0	8.37802e-20
	119	0.977002	0	0	0	3.5781e-20	0	0.0218214		119	0	3.18053e-20	0.019548	3.23118e-20	0.879302	0	0		119	0	1.59027e-20	0.00977402	1.61559e-20	0.439651	0.010349	0.464076		119	0	1.59027e-20	0.00977402	3.30525e-20	0.45	0	0		119	0.244251	7.95133e-21	0.00488701	1.65262e-20	0.225	0.00517448	0.2375		119	0	0	3.94952e-20
	120	0.97814	0	0	0	1.68251e-20	0	0.0207427		120	0	1.49557e-20	0.0185806	1.5227e-20	0.880326	0	0		120	0	7.47784e-21	0.00929032	7.61349e-21	0.440163	0.00983681	0.464617		120	0	7.47784e-21	0.00929032	1.55587e-20	0.45	0	0		120	0.244535	3.73892e-21	0.00464516	7.77935e-21	0.225	0.0049184	0.2375		120	0	0	1.85775e-20
	121	0.979223	0	0	0	7.89504e-21	0	0.0197168		121	0	7.01781e-21	0.0176606	7.15997e-21	0.881301	0	0		121	0	3.5089e-21	0.0088303	3.57998e-21	0.44065	0.00934973	0.465131		121	0	3.5089e-21	0.0088303	7.3082e-21	0.45	0	0		121	0.244806	1.75445e-21	0.00441515	3.6541e-21	0.225	0.00467487	0.2375		121	0	0	8.71995e-21
	122	0.980252	0	0	0	3.69727e-21	0	0.018741		122	0	3.28646e-21	0.0167857	3.35967e-21	0.882227	0	0		122	0	1.64323e-21	0.00839283	1.67983e-21	0.441113	0.00888653	0.46562		122	0	1.64323e-21	0.00839283	3.42576e-21	0.45	0	0		122	0.245063	8.21615e-22	0.00419642	1.71288e-21	0.225	0.00444327	0.2375		122	0	0	4.08474e-21
	123	0.981231	0	0	0	1.72814e-21	0	0.017813		123	0	1.53612e-21	0.0159537	1.5733e-21	0.883108	0	0		123	0	7.6806e-22	0.00797683	7.8665e-22	0.441554	0.00844606	0.466085		123	0	7.6806e-22	0.00797683	1.60271e-21	0.45	0	0		123	0.245308	3.8403e-22	0.00398842	8.01357e-22	0.225	0.00422303	0.2375		123	0	0	1.90977e-21
	124	0.982162	0	0	0	8.06276e-22	0	0.0169305		124	0	7.1669e-22	0.0151625	7.35353e-22	0.883946	0	0		124	0	3.58345e-22	0.00758127	3.67677e-22	0.441973	0.00802722	0.466527		124	0	3.58345e-22	0.00758127	7.48418e-22	0.45	0	0		124	0.24554	1.79172e-22	0.00379063	3.74209e-22	0.225	0.00401361	0.2375		124	0	0	8.91251e-22
	125	0.983047	0	0	0	3.75521e-22	0	0.0160913		125	0	3.33797e-22	0.0144103	3.43075e-22	0.884742	0	0		125	0	1.66898e-22	0.00720515	1.71537e-22	0.442371	0.00762898	0.466947		125	0	1.66898e-22	0.00720515	3.48867e-22	0.45	0	0		125	0.245762	8.34492e-23	0.00360257	1.74433e-22	0.225	0.00381449	0.2375		125	0	0	4.15202e-22
	126	0.983888	0	0	0	1.74609e-22	0	0.0152933		126	0	1.55208e-22	0.0136951	1.59781e-22	0.885499	0	0		126	0	7.76039e-23	0.00684754	7.98907e-23	0.44275	0.00725034	0.467347		126	0	7.76039e-23	0.00684754	1.62345e-22	0.45	0	0		126	0.245972	3.88019e-23	0.00342377	8.11724e-23	0.225	0.00362517	0.2375		126	0	0	1.93105e-22
	127	0.984688	0	0	0	8.10607e-23	0	0.0145346		127	0	7.2054e-23	0.0130151	7.42922e-23	0.886219	0	0		127	0	3.6027e-23	0.00650755	3.71461e-23	0.44311	0.00689035	0.467727		127	0	3.6027e-23	0.00650755	7.54248e-23	0.45	0	0		127	0.246172	1.80135e-23	0.00325377	3.77124e-23	0.225	0.00344517	0.2375		127	0	0	8.96677e-23
	128	0.985449	0	0	0	3.75752e-23	0	0.0138132		128	0	3.34001e-23	0.0123686	3.44884e-23	0.886904	0	0		128	0	1.67001e-23	0.00618432	1.72442e-23	0.443452	0.0065481	0.468088		128	0	1.67001e-23	0.00618432	3.4988e-23	0.45	0	0		128	0.246362	8.35004e-24	0.00309216	1.7494e-23	0.225	0.00327405	0.2375		128	0	0	4.15738e-23
	129	0.986172	0	0	0	1.73927e-23	0	0.0131274		129	0	1.54602e-23	0.0117541	1.59863e-23	0.887555	0	0		129	0	7.7301e-24	0.00587703	7.99316e-24	0.443777	0.00622274	0.468432		129	0	7.7301e-24	0.00587703	1.62064e-23	0.45	0	0		129	0.246543	3.86505e-24	0.00293852	8.1032e-24	0.225	0.00311137	0.2375		129	0	0	1.92476e-23
	130	0.986859	0	0	0	8.03969e-24	0	0.0124753		130	0	7.14639e-24	0.0111698	7.39947e-24	0.888173	0	0		130	0	3.5732e-24	0.00558492	3.69973e-24	0.444087	0.00591345	0.468758		130	0	3.5732e-24	0.00558492	7.49625e-24	0.45	0	0		130	0.246715	1.7866e-24	0.00279246	3.74813e-24	0.225	0.00295672	0.2375		130	0	0	8.89883e-24
	131	0.987512	0	0	0	3.71146e-24	0	0.0118555		131	0	3.29908e-24	0.0106145	3.42025e-24	0.888761	0	0		131	0	1.64954e-24	0.00530724	1.71012e-24	0.444381	0.00561943	0.469068		131	0	1.64954e-24	0.00530724	3.46276e-24	0.45	0	0		131	0.246878	8.24769e-25	0.00265362	1.73138e-24	0.225	0.00280972	0.2375		131	0	0	4.10884e-24
	132	0.988133	0	0	0	1.71124e-24	0	0.0112662		132	0	1.5211e-24	0.0100866	1.57888e-24	0.88932	0	0		132	0	7.60551e-25	0.00504329	7.89438e-25	0.44466	0.00533995	0.469363		132	0	7.60551e-25	0.00504329	1.59752e-24	0.45	0	0		132	0.247033	3.80275e-25	0.00252164	7.98762e-25	0.225	0.00266998	0.2375		132	0	0	1.8948e-24
	133	0.988724	0	0	0	7.88065e-25	0	0.0107061		133	0	7.00503e-25	0.00958479	7.27946e-25	0.889851	0	0		133	0	3.50251e-25	0.00479239	3.63973e-25	0.444926	0.0050743	0.469644		133	0	3.50251e-25	0.00479239	7.36115e-25	0.45	0	0		133	0.247181	1.75126e-25	0.0023962	3.68058e-25	0.225	0.00253715	0.2375		133	0	0	8.72745e-25
	134	0.989285	0	0	0	3.62513e-25	0	0.0101736		134	0	3.22234e-25	0.00910784	3.35225e-25	0.890356	0	0		134	0	1.61117e-25	0.00455392	1.67612e-25	0.445178	0.0048218	0.46991		134	0	1.61117e-25	0.00455392	3.38799e-25	0.45	0	0		134	0.247321	8.05585e-26	0.00227696	1.694e-25	0.225	0.0024109	0.2375		134	0	0	4.01531e-25
	135	0.989818	0	0	0	1.66579e-25	0	0.00966751		135	0	1.4807e-25	0.0086545	1.542e-25	0.890836	0	0		135	0	7.4035e-26	0.00432725	7.70999e-26	0.445418	0.0045818	0.470164		135	0	7.4035e-26	0.00432725	1.55762e-25	0.45	0	0		135	0.247455	3.70175e-26	0.00216363	7.78811e-26	0.225	0.0022909	0.2375		135	0	0	1.84536e-25
	136	0.990325	0	0	0	7.64664e-26	0	0.00918645		136	0	6.79702e-26	0.00822363	7.08542e-26	0.891293	0	0		136	0	3.39851e-26	0.00411182	3.54271e-26	0.445646	0.00435369	0.470404		136	0	3.39851e-26	0.00411182	7.15362e-26	0.45	0	0		136	0.247581	1.69925e-26	0.00205591	3.57681e-26	0.225	0.00217684	0.2375		136	0	0	8.4722e-26
	137	0.990807	0	0	0	3.50671e-26	0	0.00872922		137	0	3.11707e-26	0.00781412	3.25239e-26	0.891726	0	0		137	0	1.55854e-26	0.00390706	1.6262e-26	0.445863	0.00413689	0.470633		137	0	1.55854e-26	0.00390706	3.28214e-26	0.45	0	0		137	0.247702	7.79268e-27	0.00195353	1.64107e-26	0.225	0.00206844	0.2375		137	0	0	3.88584e-26
	138	0.991265	0	0	0	1.60666e-26	0	0.00829464		138	0	1.42815e-26	0.00742492	1.49148e-26	0.892138	0	0		138	0	7.14073e-27	0.00371246	7.45741e-27	0.446069	0.00393084	0.470851		138	0	7.14073e-27	0.00371246	1.50444e-26	0.45	0	0		138	0.247816	3.57036e-27	0.00185623	7.52222e-27	0.225	0.00196542	0.2375		138	0	0	1.78061e-26
	139	0.9917	0	0	0	7.35475e-27	0	0.0078816		139	0	6.53755e-27	0.00705503	6.8333e-27	0.89253	0	0		139	0	3.26878e-27	0.00352752	3.41665e-27	0.446265	0.00373502	0.471057		139	0	3.26878e-27	0.00352752	6.88972e-27	0.45	0	0		139	0.247925	1.63439e-27	0.00176376	3.44486e-27	0.225	0.00186751	0.2375		139	0	0	8.15202e-27
	140	0.992114	0	0	0	3.36392e-27	0	0.00748905		140	0	2.99015e-27	0.0067035	3.12795e-27	0.892902	0	0		140	0	1.49507e-27	0.00335175	1.56398e-27	0.446451	0.00354891	0.471254		140	0	1.49507e-27	0.00335175	3.15249e-27	0.45	0	0		140	0.248028	7.47537e-28	0.00167588	1.57625e-27	0.225	0.00177446	0.2375		140	0	0	3.72903e-27
	141	0.992507	0	0	0	1.53736e-27	0	0.00711597		141	0	1.36654e-27	0.00636943	1.43062e-27	0.893256	0	0		141	0	6.83272e-28	0.00318472	7.15312e-28	0.446628	0.00337205	0.471441		141	0	6.83272e-28	0.00318472	1.44129e-27	0.45	0	0		141	0.248127	3.41636e-28	0.00159236	7.20644e-28	0.225	0.00168603	0.2375		141	0	0	1.70442e-27
	142	0.99288	0	0	0	7.02063e-28	0	0.00676142		142	0	6.24056e-28	0.00605195	6.53798e-28	0.893592	0	0		142	0	3.12028e-28	0.00302598	3.26899e-28	0.446796	0.00320397	0.471618		142	0	3.12028e-28	0.00302598	6.58429e-28	0.45	0	0		142	0.24822	1.56014e-28	0.00151299	3.29214e-28	0.225	0.00160199	0.2375		142	0	0	7.78436e-28
	143	0.993235	0	0	0	3.20377e-28	0	0.00642447		143	0	2.8478e-28	0.00575025	2.9856e-28	0.893912	0	0		143	0	1.4239e-28	0.00287512	1.4928e-28	0.446956	0.00304425	0.471787		143	0	1.4239e-28	0.00287512	3.00569e-28	0.45	0	0		143	0.248309	7.11949e-29	0.00143756	1.50285e-28	0.225	0.00152212	0.2375		143	0	0	3.55266e-28
	144	0.993572	0	0	0	1.46099e-28	0	0.00610425		144	0	1.29866e-28	0.00546354	1.36241e-28	0.894215	0	0		144	0	6.4933e-29	0.00273177	6.81203e-29	0.447108	0.00289246	0.471947		144	0	6.4933e-29	0.00273177	1.37112e-28	0.45	0	0		144	0.248393	3.24665e-29	0.00136589	6.85558e-29	0.225	0.00144623	0.2375		144	0	0	1.62025e-28
	145	0.993893	0	0	0	6.6581e-29	0	0.00579995		145	0	5.91831e-29	0.00519109	6.21272e-29	0.894504	0	0		145	0	2.95915e-29	0.00259555	3.10636e-29	0.447252	0.00274823	0.472099		145	0	2.95915e-29	0.00259555	6.25046e-29	0.45	0	0		145	0.248473	1.47958e-29	0.00129777	3.12523e-29	0.225	0.00137411	0.2375		145	0	0	7.38456e-29
	146	0.994197	0	0	0	3.03236e-29	0	0.00551077		146	0	2.69543e-29	0.00493219	2.83122e-29	0.894778	0	0		146	0	1.34772e-29	0.0024661	1.41561e-29	0.447389	0.00261116	0.472244		146	0	1.34772e-29	0.0024661	2.84756e-29	0.45	0	0		146	0.248549	6.73858e-30	0.00123305	1.42378e-29	0.225	0.00130558	0.2375		146	0	0	3.36352e-29
	147	0.994487	0	0	0	1.38024e-29	0	0.00523597		147	0	1.22688e-29	0.00468617	1.28942e-29	0.895038	0	0		147	0	6.1344e-30	0.00234309	6.44709e-30	0.447519	0.00248092	0.472381		147	0	6.1344e-30	0.00234309	1.29649e-29	0.45	0	0		147	0.248622	3.0672e-30	0.00117154	6.48245e-30	0.225	0.00124046	0.2375		147	0	0	1.5311e-29
	148	0.994762	0	0	0	6.27889e-30	0	0.00497484		148	0	5.58123e-30	0.0044524	5.86891e-30	0.895286	0	0		148	0	2.79062e-30	0.0022262	2.93446e-30	0.447643	0.00235715	0.472512		148	0	2.79062e-30	0.0022262	5.89949e-30	0.45	0	0		148	0.24869	1.39531e-30	0.0011131	2.94974e-30	0.225	0.00117858	0.2375		148	0	0	6.96575e-30
	149	0.995023	0	0	0	2.85482e-30	0	0.0047267		149	0	2.53761e-30	0.00423026	2.66979e-30	0.895521	0	0		149	0	1.26881e-30	0.00211513	1.33489e-30	0.44776	0.00223955	0.472636		149	0	1.26881e-30	0.00211513	2.683e-30	0.45	0	0		149	0.248756	6.34403e-31	0.00105756	1.3415e-30	0.225	0.00111977	0.2375		149	0	0	3.16735e-30
	150	0.995272	0	0	0	1.29733e-30	0	0.00449091		150	0	1.15319e-30	0.00401918	1.21384e-30	0.895744	0	0		150	0	5.76593e-31	0.00200959	6.06921e-31	0.447872	0.0021278	0.472754		150	0	5.76593e-31	0.00200959	1.21955e-30	0.45	0	0		150	0.248818	2.88296e-31	0.00100479	6.09776e-31	0.225	0.0010639	0.2375		150	0	0	1.43947e-30
[truncated: 33 more columns]

## Sheet: Wolbachia
	Wolbachia Invasion with a single strain
	WT♀	WT	wMel		wMel♀	WT	wMel				Threshold
	WT♂	1	0		WT♂	0	0.85				0.17192
	wMel♂	0	0		wMel♂	0	0.85			WT	wMel
									Fitness	1	0.85	Xi et al. 2005: 15% fecundity loss
									Initial Pop.	0.82	0.18
	WT♀	WT	wMel		wMel♀	WT	wMel		Generations	WT	wMel
	Gen. 0				Gen. 0				0	0.82	0.153
	Gen. 1	0.82	0		Gen. 1	0	0.82705		1	0.841617	0.158383
	Gen. 2	0.841617	0		Gen. 2	0	0.85		2	0.840291	0.159709
	Gen. 3	0.840291	0		Gen. 3	0	0.85		3	0.838743	0.161257
	Gen. 4	0.838743	0		Gen. 4	0	0.85		4	0.836932	0.163068
	Gen. 5	0.836932	0		Gen. 5	0	0.85		5	0.834806	0.165194
	Gen. 6	0.834806	0		Gen. 6	0	0.85		6	0.832304	0.167696
	Gen. 7	0.832304	0		Gen. 7	0	0.85		7	0.829347	0.170653
	Gen. 8	0.829347	0		Gen. 8	0	0.85		8	0.825837	0.174163
	Gen. 9	0.825837	0		Gen. 9	0	0.85		9	0.82165	0.17835
	Gen. 10	0.82165	0		Gen. 10	0	0.85		10	0.816625	0.183375
	Gen. 11	0.816625	0		Gen. 11	0	0.85		11	0.81055	0.18945		WT♀	WT	Wol A	Wol B		Wol A ♀	WT	Wol A	Wol B		Wol B ♀	WT	Wol A	Wol B
	Gen. 12	0.81055	0		Gen. 12	0	0.85		12	0.803145	0.196855		WT♂	1	0	0		WT♂	0	0.99	0		WT♂	0	0	0.99						Threshold:	0.146699
	Gen. 13	0.803145	0		Gen. 13	0	0.85		13	0.794026	0.205974		Wol A ♂	0	0	0		Wol A ♂	0	0.99	0		Wol A ♂	0	0	0
	Gen. 14	0.794026	0		Gen. 14	0	0.85		14	0.782661	0.217339		Wol B ♂	0	0	0		Wol B ♂	0	0	0		Wol B ♂	0	0	0.99			WT	Wol A	Wol B
	Gen. 15	0.782661	0		Gen. 15	0	0.85		15	0.768295	0.231705																	Fitness	1	0.99	0.99
	Gen. 16	0.768295	0		Gen. 16	0	0.85		16	0.749818	0.250182																	Initial Pop.	0	0.5	0.5
	Gen. 17	0.749818	0		Gen. 17	0	0.85		17	0.725565	0.274435		WT♀	WT	Wol A	Wol B		WT♀	WT	Wol A	Wol B		WT♀	WT	Wol A	Wol B		Generations	WT	Wol A	Wol B
	Gen. 18	0.725565	0		Gen. 18	0	0.85		18	0.692951	0.307049		Gen. 0					Gen. 0					Gen. 0					0	0	0.495	0.495
	Gen. 19	0.692951	0		Gen. 19	0	0.85		19	0.647867	0.352133		Gen. 1	0	0	0		Gen. 1	0	0.49005	0		Gen. 1	0	0	0.49005		1	0	0.5	0.5
	Gen. 20	0.647867	0		Gen. 20	0	0.85		20	0.583735	0.416265		Gen. 2	0	0	0		Gen. 2	0	0.495	0		Gen. 2	0	0	0.495		2	0	0.5	0.5
	Gen. 21	0.583735	0		Gen. 21	0	0.85		21	0.490585	0.509415		Gen. 3	0	0	0		Gen. 3	0	0.495	0		Gen. 3	0	0	0.495		3	0	0.5	0.5
	Gen. 22	0.490585	0		Gen. 22	0	0.85		22	0.357255	0.642745		Gen. 4	0	0	0		Gen. 4	0	0.495	0		Gen. 4	0	0	0.495		4	0	0.5	0.5
	Gen. 23	0.357255	0		Gen. 23	0	0.85		23	0.189373	0.810627		Gen. 5	0	0	0		Gen. 5	0	0.495	0		Gen. 5	0	0	0.495		5	0	0.5	0.5
	Gen. 24	0.189373	0		Gen. 24	0	0.85		24	0.0494723	0.950528		Gen. 6	0	0	0		Gen. 6	0	0.495	0		Gen. 6	0	0	0.495		6	0	0.5	0.5
	Gen. 25	0.0494723	0		Gen. 25	0	0.85		25	0.00302014	0.99698		Gen. 7	0	0	0		Gen. 7	0	0.495	0		Gen. 7	0	0	0.495		7	0	0.5	0.5
	Gen. 26	0.00302014	0		Gen. 26	0	0.85		26	1.07633e-05	0.999989		Gen. 8	0	0	0		Gen. 8	0	0.495	0		Gen. 8	0	0	0.495		8	0	0.5	0.5
	Gen. 27	1.07633e-05	0		Gen. 27	0	0.85		27	1.36294e-10	1		Gen. 9	0	0	0		Gen. 9	0	0.495	0		Gen. 9	0	0	0.495		9	0	0.5	0.5
	Gen. 28	1.36294e-10	0		Gen. 28	0	0.85		28	2.18541e-20	1		Gen. 10	0	0	0		Gen. 10	0	0.495	0		Gen. 10	0	0	0.495		10	0	0.5	0.5
	Gen. 29	2.18541e-20	0		Gen. 29	0	0.85		29	5.61887e-40	1		Gen. 11	0	0	0		Gen. 11	0	0.495	0		Gen. 11	0	0	0.495		11	0	0.5	0.5
	Gen. 30	5.61887e-40	0		Gen. 30	0	0.85		30	3.71431e-79	1		Gen. 12	0	0	0		Gen. 12	0	0.495	0		Gen. 12	0	0	0.495		12	0	0.5	0.5
	Gen. 31	3.71431e-79	0		Gen. 31	0	0.85		31	1.62307e-157	1		Gen. 13	0	0	0		Gen. 13	0	0.495	0		Gen. 13	0	0	0.495		13	0	0.5	0.5
	Gen. 32	1.62307e-157	0		Gen. 32	0	0.85		32	0	1		Gen. 14	0	0	0		Gen. 14	0	0.495	0		Gen. 14	0	0	0.495		14	0	0.5	0.5
	Gen. 33	0	0		Gen. 33	0	0.85		33	0	1		Gen. 15	0	0	0		Gen. 15	0	0.495	0		Gen. 15	0	0	0.495		15	0	0.5	0.5
	Gen. 34	0	0		Gen. 34	0	0.85		34	0	1		Gen. 16	0	0	0		Gen. 16	0	0.495	0		Gen. 16	0	0	0.495		16	0	0.5	0.5
	Gen. 35	0	0		Gen. 35	0	0.85		35	0	1		Gen. 17	0	0	0		Gen. 17	0	0.495	0		Gen. 17	0	0	0.495		17	0	0.5	0.5
	Gen. 36	0	0		Gen. 36	0	0.85		36	0	1		Gen. 18	0	0	0		Gen. 18	0	0.495	0		Gen. 18	0	0	0.495		18	0	0.5	0.5
	Gen. 37	0	0		Gen. 37	0	0.85		37	0	1		Gen. 19	0	0	0		Gen. 19	0	0.495	0		Gen. 19	0	0	0.495		19	0	0.5	0.5
	Gen. 38	0	0		Gen. 38	0	0.85		38	0	1		Gen. 20	0	0	0		Gen. 20	0	0.495	0		Gen. 20	0	0	0.495		20	0	0.5	0.5
	Gen. 39	0	0		Gen. 39	0	0.85		39	0	1		Gen. 21	0	0	0		Gen. 21	0	0.495	0		Gen. 21	0	0	0.495		21	0	0.5	0.5
	Gen. 40	0	0		Gen. 40	0	0.85		40	0	1		Gen. 22	0	0	0		Gen. 22	0	0.495	0		Gen. 22	0	0	0.495		22	0	0.5	0.5
	Gen. 41	0	0		Gen. 41	0	0.85		41	0	1		Gen. 23	0	0	0		Gen. 23	0	0.495	0		Gen. 23	0	0	0.495		23	0	0.5	0.5
	Gen. 42	0	0		Gen. 42	0	0.85		42	0	1		Gen. 24	0	0	0		Gen. 24	0	0.495	0		Gen. 24	0	0	0.495		24	0	0.5	0.5
	Gen. 43	0	0		Gen. 43	0	0.85		43	0	1		Gen. 25	0	0	0		Gen. 25	0	0.495	0		Gen. 25	0	0	0.495		25	0	0.5	0.5
	Gen. 44	0	0		Gen. 44	0	0.85		44	0	1		Gen. 26	0	0	0		Gen. 26	0	0.495	0		Gen. 26	0	0	0.495		26	0	0.5	0.5
	Gen. 45	0	0		Gen. 45	0	0.85		45	0	1		Gen. 27	0	0	0		Gen. 27	0	0.495	0		Gen. 27	0	0	0.495		27	0	0.5	0.5
	Gen. 46	0	0		Gen. 46	0	0.85		46	0	1		Gen. 28	0	0	0		Gen. 28	0	0.495	0		Gen. 28	0	0	0.495		28	0	0.5	0.5
	Gen. 47	0	0		Gen. 47	0	0.85		47	0	1		Gen. 29	0	0	0		Gen. 29	0	0.495	0		Gen. 29	0	0	0.495		29	0	0.5	0.5
	Gen. 48	0	0		Gen. 48	0	0.85		48	0	1		Gen. 30	0	0	0		Gen. 30	0	0.495	0		Gen. 30	0	0	0.495		30	0	0.5	0.5
	Gen. 49	0	0		Gen. 49	0	0.85		49	0	1		Gen. 31	0	0	0		Gen. 31	0	0.495	0		Gen. 31	0	0	0.495		31	0	0.5	0.5
	Gen. 50	0	0		Gen. 50	0	0.85		50	0	1		Gen. 32	0	0	0		Gen. 32	0	0.495	0		Gen. 32	0	0	0.495		32	0	0.5	0.5
	Gen. 51	0	0		Gen. 51	0	0.85		51	0	1		Gen. 33	0	0	0		Gen. 33	0	0.495	0		Gen. 33	0	0	0.495		33	0	0.5	0.5
	Gen. 52	0	0		Gen. 52	0	0.85		52	0	1		Gen. 34	0	0	0		Gen. 34	0	0.495	0		Gen. 34	0	0	0.495		34	0	0.5	0.5
	Gen. 53	0	0		Gen. 53	0	0.85		53	0	1		Gen. 35	0	0	0		Gen. 35	0	0.495	0		Gen. 35	0	0	0.495		35	0	0.5	0.5
	Gen. 54	0	0		Gen. 54	0	0.85		54	0	1		Gen. 36	0	0	0		Gen. 36	0	0.495	0		Gen. 36	0	0	0.495		36	0	0.5	0.5
	Gen. 55	0	0		Gen. 55	0	0.85		55	0	1		Gen. 37	0	0	0		Gen. 37	0	0.495	0		Gen. 37	0	0	0.495		37	0	0.5	0.5
	Gen. 56	0	0		Gen. 56	0	0.85		56	0	1		Gen. 38	0	0	0		Gen. 38	0	0.495	0		Gen. 38	0	0	0.495		38	0	0.5	0.5
	Gen. 57	0	0		Gen. 57	0	0.85		57	0	1		Gen. 39	0	0	0		Gen. 39	0	0.495	0		Gen. 39	0	0	0.495		39	0	0.5	0.5
	Gen. 58	0	0		Gen. 58	0	0.85		58	0	1		Gen. 40	0	0	0		Gen. 40	0	0.495	0		Gen. 40	0	0	0.495		40	0	0.5	0.5
	Gen. 59	0	0		Gen. 59	0	0.85		59	0	1		Gen. 41	0	0	0		Gen. 41	0	0.495	0		Gen. 41	0	0	0.495		41	0	0.5	0.5
	Gen. 60	0	0		Gen. 60	0	0.85		60	0	1		Gen. 42	0	0	0		Gen. 42	0	0.495	0		Gen. 42	0	0	0.495		42	0	0.5	0.5
	Gen. 61	0	0		Gen. 61	0	0.85		61	0	1		Gen. 43	0	0	0		Gen. 43	0	0.495	0		Gen. 43	0	0	0.495		43	0	0.5	0.5
	Gen. 62	0	0		Gen. 62	0	0.85		62	0	1		Gen. 44	0	0	0		Gen. 44	0	0.495	0		Gen. 44	0	0	0.495		44	0	0.5	0.5
	Gen. 63	0	0		Gen. 63	0	0.85		63	0	1		Gen. 45	0	0	0		Gen. 45	0	0.495	0		Gen. 45	0	0	0.495		45	0	0.5	0.5
	Gen. 64	0	0		Gen. 64	0	0.85		64	0	1		Gen. 46	0	0	0		Gen. 46	0	0.495	0		Gen. 46	0	0	0.495		46	0	0.5	0.5
	Gen. 65	0	0		Gen. 65	0	0.85		65	0	1		Gen. 47	0	0	0		Gen. 47	0	0.495	0		Gen. 47	0	0	0.495		47	0	0.5	0.5
	Gen. 66	0	0		Gen. 66	0	0.85		66	0	1		Gen. 48	0	0	0		Gen. 48	0	0.495	0		Gen. 48	0	0	0.495		48	0	0.5	0.5
	Gen. 67	0	0		Gen. 67	0	0.85		67	0	1		Gen. 49	0	0	0		Gen. 49	0	0.495	0		Gen. 49	0	0	0.495		49	0	0.5	0.5
	Gen. 68	0	0		Gen. 68	0	0.85		68	0	1		Gen. 50	0	0	0		Gen. 50	0	0.495	0		Gen. 50	0	0	0.495		50	0	0.5	0.5
	Gen. 69	0	0		Gen. 69	0	0.85		69	0	1		Gen. 51	0	0	0		Gen. 51	0	0.495	0		Gen. 51	0	0	0.495		51	0	0.5	0.5
	Gen. 70	0	0		Gen. 70	0	0.85		70	0	1		Gen. 52	0	0	0		Gen. 52	0	0.495	0		Gen. 52	0	0	0.495		52	0	0.5	0.5
	Gen. 71	0	0		Gen. 71	0	0.85		71	0	1		Gen. 53	0	0	0		Gen. 53	0	0.495	0		Gen. 53	0	0	0.495		53	0	0.5	0.5
	Gen. 72	0	0		Gen. 72	0	0.85		72	0	1		Gen. 54	0	0	0		Gen. 54	0	0.495	0		Gen. 54	0	0	0.495		54	0	0.5	0.5
	Gen. 73	0	0		Gen. 73	0	0.85		73	0	1		Gen. 55	0	0	0		Gen. 55	0	0.495	0		Gen. 55	0	0	0.495		55	0	0.5	0.5
	Gen. 74	0	0		Gen. 74	0	0.85		74	0	1		Gen. 56	0	0	0		Gen. 56	0	0.495	0		Gen. 56	0	0	0.495		56	0	0.5	0.5
	Gen. 75	0	0		Gen. 75	0	0.85		75	0	1		Gen. 57	0	0	0		Gen. 57	0	0.495	0		Gen. 57	0	0	0.495		57	0	0.5	0.5
	Gen. 76	0	0		Gen. 76	0	0.85		76	0	1		Gen. 58	0	0	0		Gen. 58	0	0.495	0		Gen. 58	0	0	0.495		58	0	0.5	0.5
	Gen. 77	0	0		Gen. 77	0	0.85		77	0	1		Gen. 59	0	0	0		Gen. 59	0	0.495	0		Gen. 59	0	0	0.495		59	0	0.5	0.5
	Gen. 78	0	0		Gen. 78	0	0.85		78	0	1		Gen. 60	0	0	0		Gen. 60	0	0.495	0		Gen. 60	0	0	0.495		60	0	0.5	0.5
	Gen. 79	0	0		Gen. 79	0	0.85		79	0	1		Gen. 61	0	0	0		Gen. 61	0	0.495	0		Gen. 61	0	0	0.495		61	0	0.5	0.5
	Gen. 80	0	0		Gen. 80	0	0.85		80	0	1		Gen. 62	0	0	0		Gen. 62	0	0.495	0		Gen. 62	0	0	0.495		62	0	0.5	0.5
	Gen. 81	0	0		Gen. 81	0	0.85		81	0	1		Gen. 63	0	0	0		Gen. 63	0	0.495	0		Gen. 63	0	0	0.495		63	0	0.5	0.5
	Gen. 82	0	0		Gen. 82	0	0.85		82	0	1		Gen. 64	0	0	0		Gen. 64	0	0.495	0		Gen. 64	0	0	0.495		64	0	0.5	0.5
	Gen. 83	0	0		Gen. 83	0	0.85		83	0	1		Gen. 65	0	0	0		Gen. 65	0	0.495	0		Gen. 65	0	0	0.495		65	0	0.5	0.5
	Gen. 84	0	0		Gen. 84	0	0.85		84	0	1		Gen. 66	0	0	0		Gen. 66	0	0.495	0		Gen. 66	0	0	0.495		66	0	0.5	0.5
	Gen. 85	0	0		Gen. 85	0	0.85		85	0	1		Gen. 67	0	0	0		Gen. 67	0	0.495	0		Gen. 67	0	0	0.495		67	0	0.5	0.5
	Gen. 86	0	0		Gen. 86	0	0.85		86	0	1		Gen. 68	0	0	0		Gen. 68	0	0.495	0		Gen. 68	0	0	0.495		68	0	0.5	0.5
	Gen. 87	0	0		Gen. 87	0	0.85		87	0	1		Gen. 69	0	0	0		Gen. 69	0	0.495	0		Gen. 69	0	0	0.495		69	0	0.5	0.5
	Gen. 88	0	0		Gen. 88	0	0.85		88	0	1		Gen. 70	0	0	0		Gen. 70	0	0.495	0		Gen. 70	0	0	0.495		70	0	0.5	0.5
	Gen. 89	0	0		Gen. 89	0	0.85		89	0	1		Gen. 71	0	0	0		Gen. 71	0	0.495	0		Gen. 71	0	0	0.495		71	0	0.5	0.5
	Gen. 90	0	0		Gen. 90	0	0.85		90	0	1		Gen. 72	0	0	0		Gen. 72	0	0.495	0		Gen. 72	0	0	0.495		72	0	0.5	0.5
	Gen. 91	0	0		Gen. 91	0	0.85		91	0	1		Gen. 73	0	0	0		Gen. 73	0	0.495	0		Gen. 73	0	0	0.495		73	0	0.5	0.5
	Gen. 92	0	0		Gen. 92	0	0.85		92	0	1		Gen. 74	0	0	0		Gen. 74	0	0.495	0		Gen. 74	0	0	0.495		74	0	0.5	0.5
	Gen. 93	0	0		Gen. 93	0	0.85		93	0	1		Gen. 75	0	0	0		Gen. 75	0	0.495	0		Gen. 75	0	0	0.495		75	0	0.5	0.5
	Gen. 94	0	0		Gen. 94	0	0.85		94	0	1		Gen. 76	0	0	0		Gen. 76	0	0.495	0		Gen. 76	0	0	0.495		76	0	0.5	0.5
	Gen. 95	0	0		Gen. 95	0	0.85		95	0	1		Gen. 77	0	0	0		Gen. 77	0	0.495	0		Gen. 77	0	0	0.495		77	0	0.5	0.5
	Gen. 96	0	0		Gen. 96	0	0.85		96	0	1		Gen. 78	0	0	0		Gen. 78	0	0.495	0		Gen. 78	0	0	0.495		78	0	0.5	0.5
	Gen. 97	0	0		Gen. 97	0	0.85		97	0	1		Gen. 79	0	0	0		Gen. 79	0	0.495	0		Gen. 79	0	0	0.495		79	0	0.5	0.5
	Gen. 98	0	0		Gen. 98	0	0.85		98	0	1		Gen. 80	0	0	0		Gen. 80	0	0.495	0		Gen. 80	0	0	0.495		80	0	0.5	0.5
	Gen. 99	0	0		Gen. 99	0	0.85		99	0	1		Gen. 81	0	0	0		Gen. 81	0	0.495	0		Gen. 81	0	0	0.495		81	0	0.5	0.5
	Gen. 100	0	0		Gen. 100	0	0.85		100	0	1		Gen. 82	0	0	0		Gen. 82	0	0.495	0		Gen. 82	0	0	0.495		82	0	0.5	0.5
	Gen. 101	0	0		Gen. 101	0	0.85		101	0	1		Gen. 83	0	0	0		Gen. 83	0	0.495	0		Gen. 83	0	0	0.495		83	0	0.5	0.5
	Gen. 102	0	0		Gen. 102	0	0.85		102	0	1		Gen. 84	0	0	0		Gen. 84	0	0.495	0		Gen. 84	0	0	0.495		84	0	0.5	0.5
	Gen. 103	0	0		Gen. 103	0	0.85		103	0	1		Gen. 85	0	0	0		Gen. 85	0	0.495	0		Gen. 85	0	0	0.495		85	0	0.5	0.5
	Gen. 104	0	0		Gen. 104	0	0.85		104	0	1		Gen. 86	0	0	0		Gen. 86	0	0.495	0		Gen. 86	0	0	0.495		86	0	0.5	0.5
	Gen. 105	0	0		Gen. 105	0	0.85		105	0	1		Gen. 87	0	0	0		Gen. 87	0	0.495	0		Gen. 87	0	0	0.495		87	0	0.5	0.5
	Gen. 106	0	0		Gen. 106	0	0.85		106	0	1		Gen. 88	0	0	0		Gen. 88	0	0.495	0		Gen. 88	0	0	0.495		88	0	0.5	0.5
	Gen. 107	0	0		Gen. 107	0	0.85		107	0	1		Gen. 89	0	0	0		Gen. 89	0	0.495	0		Gen. 89	0	0	0.495		89	0	0.5	0.5
	Gen. 108	0	0		Gen. 108	0	0.85		108	0	1		Gen. 90	0	0	0		Gen. 90	0	0.495	0		Gen. 90	0	0	0.495		90	0	0.5	0.5
	Gen. 109	0	0		Gen. 109	0	0.85		109	0	1		Gen. 91	0	0	0		Gen. 91	0	0.495	0		Gen. 91	0	0	0.495		91	0	0.5	0.5
	Gen. 110	0	0		Gen. 110	0	0.85		110	0	1		Gen. 92	0	0	0		Gen. 92	0	0.495	0		Gen. 92	0	0	0.495		92	0	0.5	0.5
	Gen. 111	0	0		Gen. 111	0	0.85		111	0	1		Gen. 93	0	0	0		Gen. 93	0	0.495	0		Gen. 93	0	0	0.495		93	0	0.5	0.5
	Gen. 112	0	0		Gen. 112	0	0.85		112	0	1		Gen. 94	0	0	0		Gen. 94	0	0.495	0		Gen. 94	0	0	0.495		94	0	0.5	0.5
	Gen. 113	0	0		Gen. 113	0	0.85		113	0	1		Gen. 95	0	0	0		Gen. 95	0	0.495	0		Gen. 95	0	0	0.495		95	0	0.5	0.5
	Gen. 114	0	0		Gen. 114	0	0.85		114	0	1		Gen. 96	0	0	0		Gen. 96	0	0.495	0		Gen. 96	0	0	0.495		96	0	0.5	0.5
	Gen. 115	0	0		Gen. 115	0	0.85		115	0	1		Gen. 97	0	0	0		Gen. 97	0	0.495	0		Gen. 97	0	0	0.495		97	0	0.5	0.5
	Gen. 116	0	0		Gen. 116	0	0.85		116	0	1		Gen. 98	0	0	0		Gen. 98	0	0.495	0		Gen. 98	0	0	0.495		98	0	0.5	0.5
	Gen. 117	0	0		Gen. 117	0	0.85		117	0	1		Gen. 99	0	0	0		Gen. 99	0	0.495	0		Gen. 99	0	0	0.495		99	0	0.5	0.5
	Gen. 118	0	0		Gen. 118	0	0.85		118	0	1		Gen. 100	0	0	0		Gen. 100	0	0.495	0		Gen. 100	0	0	0.495		100	0	0.5	0.5
	Gen. 119	0	0		Gen. 119	0	0.85		119	0	1		Gen. 101	0	0	0		Gen. 101	0	0.495	0		Gen. 101	0	0	0.495		101	0	0.5	0.5
	Gen. 120	0	0		Gen. 120	0	0.85		120	0	1		Gen. 102	0	0	0		Gen. 102	0	0.495	0		Gen. 102	0	0	0.495		102	0	0.5	0.5
	Gen. 121	0	0		Gen. 121	0	0.85		121	0	1		Gen. 103	0	0	0		Gen. 103	0	0.495	0		Gen. 103	0	0	0.495		103	0	0.5	0.5
	Gen. 122	0	0		Gen. 122	0	0.85		122	0	1		Gen. 104	0	0	0		Gen. 104	0	0.495	0		Gen. 104	0	0	0.495		104	0	0.5	0.5
	Gen. 123	0	0		Gen. 123	0	0.85		123	0	1		Gen. 105	0	0	0		Gen. 105	0	0.495	0		Gen. 105	0	0	0.495		105	0	0.5	0.5
	Gen. 124	0	0		Gen. 124	0	0.85		124	0	1		Gen. 106	0	0	0		Gen. 106	0	0.495	0		Gen. 106	0	0	0.495		106	0	0.5	0.5
	Gen. 125	0	0		Gen. 125	0	0.85		125	0	1		Gen. 107	0	0	0		Gen. 107	0	0.495	0		Gen. 107	0	0	0.495		107	0	0.5	0.5
	Gen. 126	0	0		Gen. 126	0	0.85		126	0	1		Gen. 108	0	0	0		Gen. 108	0	0.495	0		Gen. 108	0	0	0.495		108	0	0.5	0.5
	Gen. 127	0	0		Gen. 127	0	0.85		127	0	1		Gen. 109	0	0	0		Gen. 109	0	0.495	0		Gen. 109	0	0	0.495		109	0	0.5	0.5
	Gen. 128	0	0		Gen. 128	0	0.85		128	0	1		Gen. 110	0	0	0		Gen. 110	0	0.495	0		Gen. 110	0	0	0.495		110	0	0.5	0.5
	Gen. 129	0	0		Gen. 129	0	0.85		129	0	1		Gen. 111	0	0	0		Gen. 111	0	0.495	0		Gen. 111	0	0	0.495		111	0	0.5	0.5
	Gen. 130	0	0		Gen. 130	0	0.85		130	0	1		Gen. 112	0	0	0		Gen. 112	0	0.495	0		Gen. 112	0	0	0.495		112	0	0.5	0.5
	Gen. 131	0	0		Gen. 131	0	0.85		131	0	1		Gen. 113	0	0	0		Gen. 113	0	0.495	0		Gen. 113	0	0	0.495		113	0	0.5	0.5
	Gen. 132	0	0		Gen. 132	0	0.85		132	0	1		Gen. 114	0	0	0		Gen. 114	0	0.495	0		Gen. 114	0	0	0.495		114	0	0.5	0.5
	Gen. 133	0	0		Gen. 133	0	0.85		133	0	1		Gen. 115	0	0	0		Gen. 115	0	0.495	0		Gen. 115	0	0	0.495		115	0	0.5	0.5
	Gen. 134	0	0		Gen. 134	0	0.85		134	0	1		Gen. 116	0	0	0		Gen. 116	0	0.495	0		Gen. 116	0	0	0.495		116	0	0.5	0.5
	Gen. 135	0	0		Gen. 135	0	0.85		135	0	1		Gen. 117	0	0	0		Gen. 117	0	0.495	0		Gen. 117	0	0	0.495		117	0	0.5	0.5
	Gen. 136	0	0		Gen. 136	0	0.85		136	0	1		Gen. 118	0	0	0		Gen. 118	0	0.495	0		Gen. 118	0	0	0.495		118	0	0.5	0.5
	Gen. 137	0	0		Gen. 137	0	0.85		137	0	1		Gen. 119	0	0	0		Gen. 119	0	0.495	0		Gen. 119	0	0	0.495		119	0	0.5	0.5
	Gen. 138	0	0		Gen. 138	0	0.85		138	0	1		Gen. 120	0	0	0		Gen. 120	0	0.495	0		Gen. 120	0	0	0.495		120	0	0.5	0.5
	Gen. 139	0	0		Gen. 139	0	0.85		139	0	1		Gen. 121	0	0	0		Gen. 121	0	0.495	0		Gen. 121	0	0	0.495		121	0	0.5	0.5
	Gen. 140	0	0		Gen. 140	0	0.85		140	0	1		Gen. 122	0	0	0		Gen. 122	0	0.495	0		Gen. 122	0	0	0.495		122	0	0.5	0.5
	Gen. 141	0	0		Gen. 141	0	0.85		141	0	1		Gen. 123	0	0	0		Gen. 123	0	0.495	0		Gen. 123	0	0	0.495		123	0	0.5	0.5
	Gen. 142	0	0		Gen. 142	0	0.85		142	0	1		Gen. 124	0	0	0		Gen. 124	0	0.495	0		Gen. 124	0	0	0.495		124	0	0.5	0.5
	Gen. 143	0	0		Gen. 143	0	0.85		143	0	1		Gen. 125	0	0	0		Gen. 125	0	0.495	0		Gen. 125	0	0	0.495		125	0	0.5	0.5
	Gen. 144	0	0		Gen. 144	0	0.85		144	0	1		Gen. 126	0	0	0		Gen. 126	0	0.495	0		Gen. 126	0	0	0.495		126	0	0.5	0.5
	Gen. 145	0	0		Gen. 145	0	0.85		145	0	1		Gen. 127	0	0	0		Gen. 127	0	0.495	0		Gen. 127	0	0	0.495		127	0	0.5	0.5
	Gen. 146	0	0		Gen. 146	0	0.85		146	0	1		Gen. 128	0	0	0		Gen. 128	0	0.495	0		Gen. 128	0	0	0.495		128	0	0.5	0.5
	Gen. 147	0	0		Gen. 147	0	0.85		147	0	1		Gen. 129	0	0	0		Gen. 129	0	0.495	0		Gen. 129	0	0	0.495		129	0	0.5	0.5
	Gen. 148	0	0		Gen. 148	0	0.85		148	0	1		Gen. 130	0	0	0		Gen. 130	0	0.495	0		Gen. 130	0	0	0.495		130	0	0.5	0.5
	Gen. 149	0	0		Gen. 149	0	0.85		149	0	1		Gen. 131	0	0	0		Gen. 131	0	0.495	0		Gen. 131	0	0	0.495		131	0	0.5	0.5
	Gen. 150	0	0		Gen. 150	0	0.85		150	0	1		Gen. 132	0	0	0		Gen. 132	0	0.495	0		Gen. 132	0	0	0.495		132	0	0.5	0.5
													Gen. 133	0	0	0		Gen. 133	0	0.495	0		Gen. 133	0	0	0.495		133	0	0.5	0.5
													Gen. 134	0	0	0		Gen. 134	0	0.495	0		Gen. 134	0	0	0.495		134	0	0.5	0.5
													Gen. 135	0	0	0		Gen. 135	0	0.495	0		Gen. 135	0	0	0.495		135	0	0.5	0.5
													Gen. 136	0	0	0		Gen. 136	0	0.495	0		Gen. 136	0	0	0.495		136	0	0.5	0.5
													Gen. 137	0	0	0		Gen. 137	0	0.495	0		Gen. 137	0	0	0.495		137	0	0.5	0.5
													Gen. 138	0	0	0		Gen. 138	0	0.495	0		Gen. 138	0	0	0.495		138	0	0.5	0.5
													Gen. 139	0	0	0		Gen. 139	0	0.495	0		Gen. 139	0	0	0.495		139	0	0.5	0.5
													Gen. 140	0	0	0		Gen. 140	0	0.495	0		Gen. 140	0	0	0.495		140	0	0.5	0.5
													Gen. 141	0	0	0		Gen. 141	0	0.495	0		Gen. 141	0	0	0.495		141	0	0.5	0.5
													Gen. 142	0	0	0		Gen. 142	0	0.495	0		Gen. 142	0	0	0.495		142	0	0.5	0.5
													Gen. 143	0	0	0		Gen. 143	0	0.495	0		Gen. 143	0	0	0.495		143	0	0.5	0.5
													Gen. 144	0	0	0		Gen. 144	0	0.495	0		Gen. 144	0	0	0.495		144	0	0.5	0.5
													Gen. 145	0	0	0		Gen. 145	0	0.495	0		Gen. 145	0	0	0.495		145	0	0.5	0.5
													Gen. 146	0	0	0		Gen. 146	0	0.495	0		Gen. 146	0	0	0.495		146	0	0.5	0.5
													Gen. 147	0	0	0		Gen. 147	0	0.495	0		Gen. 147	0	0	0.495		147	0	0.5	0.5
													Gen. 148	0	0	0		Gen. 148	0	0.495	0		Gen. 148	0	0	0.495		148	0	0.5	0.5
													Gen. 149	0	0	0		Gen. 149	0	0.495	0		Gen. 149	0	0	0.495		149	0	0.5	0.5
													Gen. 150	0	0	0		Gen. 150	0	0.495	0		Gen. 150	0	0	0.495		150	0	0.5	0.5

## Sheet: Medea
																	Fitness (dah)
+/+♀	+/+	M/+	M/M		M/+♀	+/+	M/+	M/M		M/M♀	+/+	M/+	M/M				0.826
+/+♂	1	0	0		+/+♂	0	0.36	0		+/+♂	0	0.72	0			+/+	M/+	M/M
M/+♂	0.5	0.36	0		M/+♂	0	0.36	0.11		M/+♂	0	0.36	0.22		Fitness	1	0.72	0.44
M/M♂	0	0.72	0		M/M♂	0	0.36	0.22		M/M♂	0	0	0.44		Initial Pop.	0.1	0	0.9
															Generations	+/+	M/+	M/M
+/+♀	+/+	M/+	M/M		M/+♀	+/+	M/+	M/M		M/M♀	+/+	M/+	M/M		0	0.1	0	0.396
Gen. 1	0.1	0.28512	0		Gen. 1	0	0.17856	0.08712		Gen. 1	0	0.072	0.17424		1	0.073517	0.419223	0.50726
Gen. 2	0.283129	0.516147	0		Gen. 2	0	0.36	0.157712		Gen. 2	0	0.203853	0.315423		2	0.0386027	0.542043	0.419355
Gen. 3	0.309624	0.497071	0		Gen. 3	0	0.36	0.151883		Gen. 3	0	0.222929	0.303765		3	0.0225739	0.58135	0.396076
Gen. 4	0.313249	0.494461	0		Gen. 4	0	0.36	0.151085		Gen. 4	0	0.225539	0.302171		4	0.0134853	0.590768	0.395747
Gen. 5	0.308869	0.497614	0		Gen. 5	0	0.36	0.152049		Gen. 5	0	0.222386	0.304097		5	0.00798343	0.589183	0.402834
Gen. 6	0.302575	0.502146	0		Gen. 6	0	0.36	0.153434		Gen. 6	0	0.217854	0.306867		6	0.00464262	0.584029	0.411329
Gen. 7	0.296657	0.506407	0		Gen. 7	0	0.36	0.154735		Gen. 7	0	0.213593	0.309471		7	0.00265114	0.578361	0.418988
Gen. 8	0.291832	0.509881	0		Gen. 8	0	0.36	0.155797		Gen. 8	0	0.210119	0.311594		8	0.00149063	0.573371	0.425138
Gen. 9	0.288176	0.512513	0		Gen. 9	0	0.36	0.156601		Gen. 9	0	0.207487	0.313202		9	0.000828054	0.569409	0.429763
Gen. 10	0.285533	0.514417	0		Gen. 10	0	0.36	0.157183		Gen. 10	0	0.205583	0.314366		10	0.000455908	0.566452	0.433092
Gen. 11	0.283682	0.515749	0		Gen. 11	0	0.36	0.15759		Gen. 11	0	0.204251	0.31518		11	0.000249429	0.564336	0.435414
Gen. 12	0.282418	0.516659	0		Gen. 12	0	0.36	0.157868		Gen. 12	0	0.203341	0.315736		12	0.000135869	0.562869	0.436996
Gen. 13	0.28157	0.51727	0		Gen. 13	0	0.36	0.158055		Gen. 13	0	0.20273	0.316109		13	7.37923e-05	0.561873	0.438053
Gen. 14	0.28101	0.517672	0		Gen. 14	0	0.36	0.158178		Gen. 14	0	0.202328	0.316355		14	3.99993e-05	0.561211	0.438749		Threshold
Gen. 15	0.280645	0.517935	0		Gen. 15	0	0.36	0.158258		Gen. 15	0	0.202065	0.316516		15	2.16539e-05	0.560776	0.439202		0.230434
Gen. 16	0.28041	0.518105	0		Gen. 16	0	0.36	0.15831		Gen. 16	0	0.201895	0.31662		16	1.17128e-05	0.560494	0.439494
Gen. 17	0.280259	0.518214	0		Gen. 17	0	0.36	0.158343		Gen. 17	0	0.201786	0.316686		17	6.33214e-06	0.560312	0.439681
Gen. 18	0.280163	0.518283	0		Gen. 18	0	0.36	0.158364		Gen. 18	0	0.201717	0.316728		18	3.42211e-06	0.560197	0.4398
Gen. 19	0.280102	0.518327	0		Gen. 19	0	0.36	0.158378		Gen. 19	0	0.201673	0.316755		19	1.84903e-06	0.560123	0.439875
Gen. 20	0.280064	0.518354	0		Gen. 20	0	0.36	0.158386		Gen. 20	0	0.201646	0.316772		20	9.9893e-07	0.560077	0.439922			K	10000000	r	2
Gen. 21	0.28004	0.518372	0		Gen. 21	0	0.36	0.158391		Gen. 21	0	0.201628	0.316783		21	5.39621e-07	0.560048	0.439951		Generations	N(ges)	deltaN(ges)	N(+/+)	N(M/+)	N(M/M)
Gen. 22	0.280025	0.518382	0		Gen. 22	0	0.36	0.158395		Gen. 22	0	0.201618	0.316789		22	2.91488e-07	0.56003	0.43997		0	20	39.9999	2	0	7.92
Gen. 23	0.280015	0.518389	0		Gen. 23	0	0.36	0.158397		Gen. 23	0	0.201611	0.316793		23	1.57448e-07	0.560019	0.439981		1	59.9999	119.999	4.41101	25.1534	30.4356
Gen. 24	0.280009	0.518393	0		Gen. 24	0	0.36	0.158398		Gen. 24	0	0.201607	0.316796		24	8.50441e-08	0.560011	0.439988		2	179.999	359.992	6.94844	97.5672	75.4834
Gen. 25	0.280006	0.518396	0		Gen. 25	0	0.36	0.158399		Gen. 25	0	0.201604	0.316797		25	4.59353e-08	0.560007	0.439993		3	539.991	1079.92	12.1897	313.923	213.877
Gen. 26	0.280004	0.518397	0		Gen. 26	0	0.36	0.158399		Gen. 26	0	0.201603	0.316798		26	2.4811e-08	0.560004	0.439996		4	1619.91	3239.3	21.8451	956.993	641.075
Gen. 27	0.280002	0.518398	0		Gen. 27	0	0.36	0.1584		Gen. 27	0	0.201602	0.316799		27	1.34011e-08	0.560003	0.439997		5	4859.22	9713.71	38.7932	2862.97	1957.46
Gen. 28	0.280001	0.518399	0		Gen. 28	0	0.36	0.1584		Gen. 28	0	0.201601	0.316799		28	7.2383e-09	0.560002	0.439998		6	14572.9	29103.4	67.6566	8511.01	5994.26
Gen. 29	0.280001	0.518399	0		Gen. 29	0	0.36	0.1584		Gen. 29	0	0.201601	0.3168		29	3.90959e-09	0.560001	0.439999		7	43676.3	86971.1	115.792	25260.7	18299.8
Gen. 30	0.280001	0.5184	0		Gen. 30	0	0.36	0.1584		Gen. 30	0	0.2016	0.3168		30	2.11166e-09	0.560001	0.439999		8	130647	257881	194.747	74909.4	55543.2
Gen. 31	0.28	0.5184	0		Gen. 31	0	0.36	0.1584		Gen. 31	0	0.2016	0.3168		31	1.14056e-09	0.56	0.44		9	388528	746866	321.722	221232	166975
Gen. 32	0.28	0.5184	0		Gen. 32	0	0.36	0.1584		Gen. 32	0	0.2016	0.3168		32	6.16044e-10	0.56	0.44		10	1.13539e+06	2.01296e+06	517.635	643146	491730
Gen. 33	0.28	0.5184	0		Gen. 33	0	0.36	0.1584		Gen. 33	0	0.2016	0.3168		33	3.3274e-10	0.56	0.44		11	3.14836e+06	4.31429e+06	785.291	1.77673e+06	1.37084e+06
Gen. 34	0.28	0.5184	0		Gen. 34	0	0.36	0.1584		Gen. 34	0	0.2016	0.3168		34	1.79721e-10	0.56	0.44		12	7.46264e+06	3.78708e+06	1013.94	4.20049e+06	3.26114e+06
Gen. 35	0.28	0.5184	0		Gen. 35	0	0.36	0.1584		Gen. 35	0	0.2016	0.3168		35	9.70713e-11	0.56	0.44		13	1.12497e+07	-2.8118e+06	830.142	6.32092e+06	4.92797e+06
Gen. 36	0.28	0.5184	0		Gen. 36	0	0.36	0.1584		Gen. 36	0	0.2016	0.3168		36	5.24305e-11	0.56	0.44		14	8.43792e+06	2.63614e+06	337.51	4.73545e+06	3.70213e+06
Gen. 37	0.28	0.5184	0		Gen. 37	0	0.36	0.1584		Gen. 37	0	0.2016	0.3168		37	2.8319e-11	0.56	0.44		15	1.10741e+07	-2.37885e+06	239.796	6.21007e+06	4.86375e+06
Gen. 38	0.28	0.5184	0		Gen. 38	0	0.36	0.1584		Gen. 38	0	0.2016	0.3168		38	1.52957e-11	0.56	0.44		16	8.69522e+06	2.26907e+06	101.845	4.87362e+06	3.8215e+06
Gen. 39	0.28	0.5184	0		Gen. 39	0	0.36	0.1584		Gen. 39	0	0.2016	0.3168		39	8.26158e-12	0.56	0.44		17	1.09643e+07	-2.11455e+06	69.4274	6.14343e+06	4.82079e+06
Gen. 40	0.28	0.5184	0		Gen. 40	0	0.36	0.1584		Gen. 40	0	0.2016	0.3168		40	4.46228e-12	0.56	0.44		18	8.84974e+06	2.03591e+06	30.2848	4.95759e+06	3.89211e+06
Gen. 41	0.28	0.5184	0		Gen. 41	0	0.36	0.1584		Gen. 41	0	0.2016	0.3168		41	2.41018e-12	0.56	0.44		19	1.08856e+07	-1.92816e+06	20.1279	6.0973e+06	4.78832e+06
Gen. 42	0.28	0.5184	0		Gen. 42	0	0.36	0.1584		Gen. 42	0	0.2016	0.3168		42	1.30179e-12	0.56	0.44		20	8.95749e+06	1.86766e+06	8.9479	5.01688e+06	3.94059e+06
Gen. 43	0.28	0.5184	0		Gen. 43	0	0.36	0.1584		Gen. 43	0	0.2016	0.3168		43	7.0313e-13	0.56	0.44		21	1.08251e+07	-1.78647e+06	5.84148	6.0626e+06	4.76254e+06
Gen. 44	0.28	0.5184	0		Gen. 44	0	0.36	0.1584		Gen. 44	0	0.2016	0.3168		44	3.79777e-13	0.56	0.44		22	9.03868e+06	1.73781e+06	2.63466	5.06193e+06	3.97675e+06
Gen. 45	0.28	0.5184	0		Gen. 45	0	0.36	0.1584		Gen. 45	0	0.2016	0.3168		45	2.05126e-13	0.56	0.44		23	1.07765e+07	-1.67357e+06	1.69674	6.03504e+06	4.74146e+06
Gen. 46	0.28	0.5184	0		Gen. 46	0	0.36	0.1584		Gen. 46	0	0.2016	0.3168		46	1.10794e-13	0.56	0.44		24	9.10292e+06	1.63321e+06	0.77415	5.09774e+06	4.00518e+06
Gen. 47	0.28	0.5184	0		Gen. 47	0	0.36	0.1584		Gen. 47	0	0.2016	0.3168		47	5.98422e-14	0.56	0.44		25	1.07361e+07	-1.58064e+06	0.493167	6.01231e+06	4.72382e+06
Gen. 48	0.28	0.5184	0		Gen. 48	0	0.36	0.1584		Gen. 48	0	0.2016	0.3168		48	3.23222e-14	0.56	0.44		26	9.15549e+06	1.54638e+06	0.227157	5.12712e+06	4.02838e+06
Gen. 49	0.28	0.5184	0		Gen. 49	0	0.36	0.1584		Gen. 49	0	0.2016	0.3168		49	1.7458e-14	0.56	0.44		27	1.07019e+07	-1.50226e+06	0.143417	5.99308e+06	4.70879e+06
Gen. 50	0.28	0.5184	0		Gen. 50	0	0.36	0.1584		Gen. 50	0	0.2016	0.3168		50	9.42946e-15	0.56	0.44		28	9.19961e+06	1.47266e+06	0.0665895	5.15179e+06	4.04781e+06
Gen. 51	0.28	0.5184	0		Gen. 51	0	0.36	0.1584		Gen. 51	0	0.2016	0.3168		51	5.09307e-15	0.56	0.44		29	1.06723e+07	-1.43492e+06	0.0417242	5.97648e+06	4.69579e+06
Gen. 52	0.28	0.5184	0		Gen. 52	0	0.36	0.1584		Gen. 52	0	0.2016	0.3168		52	2.75089e-15	0.56	0.44		30	9.23734e+06	1.40898e+06	0.0195062	5.17292e+06	4.06443e+06
Gen. 53	0.28	0.5184	0		Gen. 53	0	0.36	0.1584		Gen. 53	0	0.2016	0.3168		53	1.48582e-15	0.56	0.44		31	1.06463e+07	-1.3762e+06	0.0121428	5.96195e+06	4.68438e+06
Gen. 54	0.28	0.5184	0		Gen. 54	0	0.36	0.1584		Gen. 54	0	0.2016	0.3168		54	8.02526e-16	0.56	0.44		32	9.27012e+06	1.35321e+06	0.0057108	5.19127e+06	4.07885e+06
Gen. 55	0.28	0.5184	0		Gen. 55	0	0.36	0.1584		Gen. 55	0	0.2016	0.3168		55	4.33463e-16	0.56	0.44		33	1.06233e+07	-1.32437e+06	0.00353481	5.94907e+06	4.67426e+06
Gen. 56	0.28	0.5184	0		Gen. 56	0	0.36	0.1584		Gen. 56	0	0.2016	0.3168		56	2.34123e-16	0.56	0.44		34	9.29896e+06	1.30379e+06	0.00167121	5.20742e+06	4.09154e+06
Gen. 57	0.28	0.5184	0		Gen. 57	0	0.36	0.1584		Gen. 57	0	0.2016	0.3168		57	1.26456e-16	0.56	0.44		35	1.06027e+07	-1.27816e+06	0.00102922	5.93754e+06	4.66521e+06
Gen. 58	0.28	0.5184	0		Gen. 58	0	0.36	0.1584		Gen. 58	0	0.2016	0.3168		58	6.83016e-17	0.56	0.44		36	9.32459e+06	1.25958e+06	0.000488893	5.22177e+06	4.10282e+06
Gen. 59	0.28	0.5184	0		Gen. 59	0	0.36	0.1584		Gen. 59	0	0.2016	0.3168		59	3.68913e-17	0.56	0.44		37	1.05842e+07	-1.2366e+06	0.000299733	5.92714e+06	4.65704e+06
Gen. 60	0.28	0.5184	0		Gen. 60	0	0.36	0.1584		Gen. 60	0	0.2016	0.3168		60	1.99259e-17	0.56	0.44		38	9.34757e+06	1.21972e+06	0.000142978	5.23464e+06	4.11293e+06
Gen. 61	0.28	0.5184	0		Gen. 61	0	0.36	0.1584		Gen. 61	0	0.2016	0.3168		61	1.07624e-17	0.56	0.44		39	1.05673e+07	-1.19895e+06	8.73026e-05	5.91768e+06	4.64961e+06
Gen. 62	0.28	0.5184	0		Gen. 62	0	0.36	0.1584		Gen. 62	0	0.2016	0.3168		62	5.81304e-18	0.56	0.44		40	9.36834e+06	1.18352e+06	4.18041e-05	5.24627e+06	4.12207e+06
Gen. 63	0.28	0.5184	0		Gen. 63	0	0.36	0.1584		Gen. 63	0	0.2016	0.3168		63	3.13976e-18	0.56	0.44		41	1.05519e+07	-1.16463e+06	2.54319e-05	5.90904e+06	4.64282e+06
Gen. 64	0.28	0.5184	0		Gen. 64	0	0.36	0.1584		Gen. 64	0	0.2016	0.3168		64	1.69586e-18	0.56	0.44		42	9.38723e+06	1.15044e+06	1.22202e-05	5.25685e+06	4.13038e+06
Gen. 65	0.28	0.5184	0		Gen. 65	0	0.36	0.1584		Gen. 65	0	0.2016	0.3168		65	9.15972e-19	0.56	0.44		43	1.05377e+07	-1.13316e+06	7.40935e-06	5.9011e+06	4.63658e+06
Gen. 66	0.28	0.5184	0		Gen. 66	0	0.36	0.1584		Gen. 66	0	0.2016	0.3168		66	4.94738e-19	0.56	0.44		44	9.40451e+06	1.12006e+06	3.57161e-06	5.26653e+06	4.13798e+06
Gen. 67	0.28	0.5184	0		Gen. 67	0	0.36	0.1584		Gen. 67	0	0.2016	0.3168		67	2.6722e-19	0.56	0.44		45	1.05246e+07	-1.10417e+06	2.15887e-06	5.89376e+06	4.63081e+06
Gen. 68	0.28	0.5184	0		Gen. 68	0	0.36	0.1584		Gen. 68	0	0.2016	0.3168		68	1.44332e-19	0.56	0.44		46	9.4204e+06	1.09202e+06	1.04372e-06	5.27542e+06	4.14497e+06
Gen. 69	0.28	0.5184	0		Gen. 69	0	0.36	0.1584		Gen. 69	0	0.2016	0.3168		69	7.79569e-20	0.56	0.44		47	1.05124e+07	-1.07734e+06	6.29086e-07	5.88695e+06	4.62546e+06
Gen. 70	0.28	0.5184	0		Gen. 70	0	0.36	0.1584		Gen. 70	0	0.2016	0.3168		70	4.21063e-20	0.56	0.44		48	9.43507e+06	1.06603e+06	3.04962e-07	5.28364e+06	4.15143e+06
Gen. 71	0.28	0.5184	0		Gen. 71	0	0.36	0.1584		Gen. 71	0	0.2016	0.3168		71	2.27426e-20	0.56	0.44		49	1.05011e+07	-1.05242e+06	1.83328e-07	5.88062e+06	4.62048e+06
Gen. 72	0.28	0.5184	0		Gen. 72	0	0.36	0.1584		Gen. 72	0	0.2016	0.3168		72	1.22838e-20	0.56	0.44		50	9.44868e+06	1.04185e+06	8.90959e-08	5.29126e+06	4.15742e+06
Gen. 73	0.28	0.5184	0		Gen. 73	0	0.36	0.1584		Gen. 73	0	0.2016	0.3168		73	6.63478e-21	0.56	0.44		51	1.04905e+07	-1.02918e+06	5.3429e-08	5.8747e+06	4.61583e+06
Gen. 74	0.28	0.5184	0		Gen. 74	0	0.36	0.1584		Gen. 74	0	0.2016	0.3168		74	3.5836e-21	0.56	0.44		52	9.46135e+06	1.01928e+06	2.60271e-08	5.29835e+06	4.16299e+06
Gen. 75	0.28	0.5184	0		Gen. 75	0	0.36	0.1584		Gen. 75	0	0.2016	0.3168		75	1.93559e-21	0.56	0.44		53	1.04806e+07	-1.00745e+06	1.55723e-08	5.86915e+06	4.61147e+06
Gen. 76	0.28	0.5184	0		Gen. 76	0	0.36	0.1584		Gen. 76	0	0.2016	0.3168		76	1.04546e-21	0.56	0.44		54	9.47318e+06	998139	7.60247e-09	5.30498e+06	4.1682e+06
Gen. 77	0.28	0.5184	0		Gen. 77	0	0.36	0.1584		Gen. 77	0	0.2016	0.3168		77	5.64675e-22	0.56	0.44		55	1.04713e+07	-987058	4.53893e-09	5.86394e+06	4.60738e+06
Gen. 78	0.28	0.5184	0		Gen. 78	0	0.36	0.1584		Gen. 78	0	0.2016	0.3168		78	3.04994e-22	0.56	0.44		56	9.48426e+06	978288	2.22049e-09	5.31118e+06	4.17307e+06
Gen. 79	0.28	0.5184	0		Gen. 79	0	0.36	0.1584		Gen. 79	0	0.2016	0.3168		79	1.64735e-22	0.56	0.44		57	1.04625e+07	-967879	1.32305e-09	5.85903e+06	4.60352e+06
Gen. 80	0.28	0.5184	0		Gen. 80	0	0.36	0.1584		Gen. 80	0	0.2016	0.3168		80	8.8977e-23	0.56	0.44		58	9.49467e+06	959596	6.48501e-10	5.31701e+06	4.17765e+06
Gen. 81	0.28	0.5184	0		Gen. 81	0	0.36	0.1584		Gen. 81	0	0.2016	0.3168		81	4.80586e-23	0.56	0.44		59	1.04543e+07	-949794	3.85671e-10	5.85439e+06	4.59988e+06
Gen. 82	0.28	0.5184	0		Gen. 82	0	0.36	0.1584		Gen. 82	0	0.2016	0.3168		82	2.59576e-23	0.56	0.44		60	9.50447e+06	941955	1.89385e-10	5.3225e+06	4.18197e+06
Gen. 83	0.28	0.5184	0		Gen. 83	0	0.36	0.1584		Gen. 83	0	0.2016	0.3168		83	1.40203e-23	0.56	0.44		61	1.04464e+07	-932703	1.12429e-10	5.85e+06	4.59643e+06
Gen. 84	0.28	0.5184	0		Gen. 84	0	0.36	0.1584		Gen. 84	0	0.2016	0.3168		84	7.57269e-24	0.56	0.44		62	9.51372e+06	925267	5.53036e-11	5.32768e+06	4.18604e+06
Gen. 85	0.28	0.5184	0		Gen. 85	0	0.36	0.1584		Gen. 85	0	0.2016	0.3168		85	4.09019e-24	0.56	0.44		63	1.0439e+07	-916515	3.27759e-11	5.84583e+06	4.59315e+06
Gen. 86	0.28	0.5184	0		Gen. 86	0	0.36	0.1584		Gen. 86	0	0.2016	0.3168		86	2.20921e-24	0.56	0.44		64	9.52247e+06	909451	1.61488e-11	5.33258e+06	4.18989e+06
Gen. 87	0.28	0.5184	0		Gen. 87	0	0.36	0.1584		Gen. 87	0	0.2016	0.3168		87	1.19324e-24	0.56	0.44		65	1.04319e+07	-901155	9.55535e-12	5.84188e+06	4.59005e+06
Gen. 88	0.28	0.5184	0		Gen. 88	0	0.36	0.1584		Gen. 88	0	0.2016	0.3168		88	6.44499e-25	0.56	0.44		66	9.53077e+06	894431	4.71523e-12	5.33723e+06	4.19354e+06
Gen. 89	0.28	0.5184	0		Gen. 89	0	0.36	0.1584		Gen. 89	0	0.2016	0.3168		89	3.48109e-25	0.56	0.44		67	1.04252e+07	-886553	2.78582e-12	5.83811e+06	4.58709e+06
Gen. 90	0.28	0.5184	0		Gen. 90	0	0.36	0.1584		Gen. 90	0	0.2016	0.3168		90	1.88022e-25	0.56	0.44		68	9.53864e+06	880142	1.37673e-12	5.34164e+06	4.197e+06
Gen. 91	0.28	0.5184	0		Gen. 91	0	0.36	0.1584		Gen. 91	0	0.2016	0.3168		91	1.01555e-25	0.56	0.44		69	1.04188e+07	-872648	8.12216e-13	5.83452e+06	4.58427e+06
Gen. 92	0.28	0.5184	0		Gen. 92	0	0.36	0.1584		Gen. 92	0	0.2016	0.3168		92	5.48522e-26	0.56	0.44		70	9.54614e+06	866526	4.01953e-13	5.34584e+06	4.2003e+06
Gen. 93	0.28	0.5184	0		Gen. 93	0	0.36	0.1584		Gen. 93	0	0.2016	0.3168		93	2.9627e-26	0.56	0.44		71	1.04127e+07	-859387	2.36811e-13	5.83109e+06	4.58157e+06
Gen. 94	0.28	0.5184	0		Gen. 94	0	0.36	0.1584		Gen. 94	0	0.2016	0.3168		94	1.60022e-26	0.56	0.44		72	9.55328e+06	853533	1.17351e-13	5.34984e+06	4.20344e+06
Gen. 95	0.28	0.5184	0		Gen. 95	0	0.36	0.1584		Gen. 95	0	0.2016	0.3168		95	8.64318e-27	0.56	0.44		73	1.04068e+07	-846719	6.90469e-14	5.82781e+06	4.579e+06
Gen. 96	0.28	0.5184	0		Gen. 96	0	0.36	0.1584		Gen. 96	0	0.2016	0.3168		96	4.66838e-27	0.56	0.44		74	9.56009e+06	841114	3.42596e-14	5.35365e+06	4.20644e+06
Gen. 97	0.28	0.5184	0		Gen. 97	0	0.36	0.1584		Gen. 97	0	0.2016	0.3168		97	2.5215e-27	0.56	0.44		75	1.04012e+07	-834603	2.01324e-14	5.82467e+06	4.57653e+06
Gen. 98	0.28	0.5184	0		Gen. 98	0	0.36	0.1584		Gen. 98	0	0.2016	0.3168		98	1.36192e-27	0.56	0.44		76	9.5666e+06	829230	1.00015e-14	5.3573e+06	4.2093e+06
Gen. 99	0.28	0.5184	0		Gen. 99	0	0.36	0.1584		Gen. 99	0	0.2016	0.3168		99	7.35607e-28	0.56	0.44		77	1.03958e+07	-822999	5.87027e-15	5.82167e+06	4.57417e+06
Gen. 100	0.28	0.5184	0		Gen. 100	0	0.36	0.1584		Gen. 100	0	0.2016	0.3168		100	3.97318e-28	0.56	0.44		78	9.57283e+06	817841	2.91966e-15	5.36079e+06	4.21205e+06
Gen. 101	0.28	0.5184	0		Gen. 101	0	0.36	0.1584		Gen. 101	0	0.2016	0.3168		101	2.14601e-28	0.56	0.44		79	1.03907e+07	-811872	1.7117e-15	5.81878e+06	4.5719e+06
Gen. 102	0.28	0.5184	0		Gen. 102	0	0.36	0.1584		Gen. 102	0	0.2016	0.3168		102	1.15911e-28	0.56	0.44		80	9.5788e+06	806916	8.52293e-16	5.36413e+06	4.21467e+06
Gen. 103	0.28	0.5184	0		Gen. 103	0	0.36	0.1584		Gen. 103	0	0.2016	0.3168		103	6.26063e-29	0.56	0.44		81	1.03857e+07	-801190	4.99123e-16	5.816e+06	4.56972e+06
Gen. 104	0.28	0.5184	0		Gen. 104	0	0.36	0.1584		Gen. 104	0	0.2016	0.3168		104	3.38151e-29	0.56	0.44		82	9.58453e+06	796422	2.48791e-16	5.36734e+06	4.21719e+06
Gen. 105	0.28	0.5184	0		Gen. 105	0	0.36	0.1584		Gen. 105	0	0.2016	0.3168		105	1.82643e-29	0.56	0.44		83	1.03809e+07	-790922	1.45544e-16	5.81333e+06	4.56762e+06
Gen. 106	0.28	0.5184	0		Gen. 106	0	0.36	0.1584		Gen. 106	0	0.2016	0.3168		106	9.865e-30	0.56	0.44		84	9.59003e+06	786331	7.26223e-17	5.37041e+06	4.21961e+06
Gen. 107	0.28	0.5184	0		Gen. 107	0	0.36	0.1584		Gen. 107	0	0.2016	0.3168		107	5.32832e-30	0.56	0.44		85	1.03764e+07	-781045	4.24412e-17	5.81076e+06	4.5656e+06
Gen. 108	0.28	0.5184	0		Gen. 108	0	0.36	0.1584		Gen. 108	0	0.2016	0.3168		108	2.87795e-30	0.56	0.44		86	9.59531e+06	776619	2.1198e-17	5.37338e+06	4.22194e+06
Gen. 109	0.28	0.5184	0		Gen. 109	0	0.36	0.1584		Gen. 109	0	0.2016	0.3168		109	1.55445e-30	0.56	0.44		87	1.03719e+07	-771532	1.23762e-17	5.80828e+06	4.56365e+06
Gen. 110	0.28	0.5184	0		Gen. 110	0	0.36	0.1584		Gen. 110	0	0.2016	0.3168		110	8.39593e-31	0.56	0.44		88	9.6004e+06	767263	6.18745e-18	5.37622e+06	4.22418e+06
Gen. 111	0.28	0.5184	0		Gen. 111	0	0.36	0.1584		Gen. 111	0	0.2016	0.3168		111	4.53484e-31	0.56	0.44		89	1.03677e+07	-762362	3.60908e-18	5.80589e+06	4.56177e+06
Gen. 112	0.28	0.5184	0		Gen. 112	0	0.36	0.1584		Gen. 112	0	0.2016	0.3168		112	2.44937e-31	0.56	0.44		90	9.6053e+06	758240	1.80601e-18	5.37897e+06	4.22633e+06
Gen. 113	0.28	0.5184	0		Gen. 113	0	0.36	0.1584		Gen. 113	0	0.2016	0.3168		113	1.32296e-31	0.56	0.44		91	1.03635e+07	-753515	1.05247e-18	5.80358e+06	4.55996e+06
Gen. 114	0.28	0.5184	0		Gen. 114	0	0.36	0.1584		Gen. 114	0	0.2016	0.3168		114	7.14564e-32	0.56	0.44		92	9.61003e+06	749532	5.27131e-19	5.38161e+06	4.22841e+06
Gen. 115	0.28	0.5184	0		Gen. 115	0	0.36	0.1584		Gen. 115	0	0.2016	0.3168		115	3.85953e-32	0.56	0.44		93	1.03596e+07	-744972	3.06922e-19	5.80135e+06	4.55821e+06
Gen. 116	0.28	0.5184	0		Gen. 116	0	0.36	0.1584		Gen. 116	0	0.2016	0.3168		116	2.08462e-32	0.56	0.44		94	9.61459e+06	741120	1.53855e-19	5.38417e+06	4.23042e+06
Gen. 117	0.28	0.5184	0		Gen. 117	0	0.36	0.1584		Gen. 117	0	0.2016	0.3168		117	1.12595e-32	0.56	0.44		95	1.03557e+07	-736716	8.95062e-20	5.7992e+06	4.55651e+06
Gen. 118	0.28	0.5184	0		Gen. 118	0	0.36	0.1584		Gen. 118	0	0.2016	0.3168		118	6.08154e-33	0.56	0.44		96	9.61899e+06	732987	4.49051e-20	5.38663e+06	4.23236e+06
Gen. 119	0.28	0.5184	0		Gen. 119	0	0.36	0.1584		Gen. 119	0	0.2016	0.3168		119	3.28478e-33	0.56	0.44		97	1.0352e+07	-728731	2.61025e-20	5.79711e+06	4.55487e+06
Gen. 120	0.28	0.5184	0		Gen. 120	0	0.36	0.1584		Gen. 120	0	0.2016	0.3168		120	1.77419e-33	0.56	0.44		98	9.62325e+06	725120	1.31061e-20	5.38902e+06	4.23423e+06
Gen. 121	0.28	0.5184	0		Gen. 121	0	0.36	0.1584		Gen. 121	0	0.2016	0.3168		121	9.5828e-34	0.56	0.44		99	1.03484e+07	-721003	7.61233e-21	5.79508e+06	4.55328e+06
Gen. 122	0.28	0.5184	0		Gen. 122	0	0.36	0.1584		Gen. 122	0	0.2016	0.3168		122	5.1759e-34	0.56	0.44		100	9.62736e+06	717503	3.82513e-21	5.39132e+06	4.23604e+06
Gen. 123	0.28	0.5184	0		Gen. 123	0	0.36	0.1584		Gen. 123	0	0.2016	0.3168		123	2.79562e-34	0.56	0.44
Gen. 124	0.28	0.5184	0		Gen. 124	0	0.36	0.1584		Gen. 124	0	0.2016	0.3168		124	1.50998e-34	0.56	0.44
Gen. 125	0.28	0.5184	0		Gen. 125	0	0.36	0.1584		Gen. 125	0	0.2016	0.3168		125	8.15576e-35	0.56	0.44
Gen. 126	0.28	0.5184	0		Gen. 126	0	0.36	0.1584		Gen. 126	0	0.2016	0.3168		126	4.40512e-35	0.56	0.44
Gen. 127	0.28	0.5184	0		Gen. 127	0	0.36	0.1584		Gen. 127	0	0.2016	0.3168		127	2.37931e-35	0.56	0.44
Gen. 128	0.28	0.5184	0		Gen. 128	0	0.36	0.1584		Gen. 128	0	0.2016	0.3168		128	1.28512e-35	0.56	0.44
Gen. 129	0.28	0.5184	0		Gen. 129	0	0.36	0.1584		Gen. 129	0	0.2016	0.3168		129	6.94124e-36	0.56	0.44
Gen. 130	0.28	0.5184	0		Gen. 130	0	0.36	0.1584		Gen. 130	0	0.2016	0.3168		130	3.74912e-36	0.56	0.44
Gen. 131	0.28	0.5184	0		Gen. 131	0	0.36	0.1584		Gen. 131	0	0.2016	0.3168		131	2.02499e-36	0.56	0.44
Gen. 132	0.28	0.5184	0		Gen. 132	0	0.36	0.1584		Gen. 132	0	0.2016	0.3168		132	1.09374e-36	0.56	0.44
Gen. 133	0.28	0.5184	0		Gen. 133	0	0.36	0.1584		Gen. 133	0	0.2016	0.3168		133	5.90757e-37	0.56	0.44
Gen. 134	0.28	0.5184	0		Gen. 134	0	0.36	0.1584		Gen. 134	0	0.2016	0.3168		134	3.19082e-37	0.56	0.44
Gen. 135	0.28	0.5184	0		Gen. 135	0	0.36	0.1584		Gen. 135	0	0.2016	0.3168		135	1.72344e-37	0.56	0.44
Gen. 136	0.28	0.5184	0		Gen. 136	0	0.36	0.1584		Gen. 136	0	0.2016	0.3168		136	9.30868e-38	0.56	0.44
Gen. 137	0.28	0.5184	0		Gen. 137	0	0.36	0.1584		Gen. 137	0	0.2016	0.3168		137	5.02784e-38	0.56	0.44
Gen. 138	0.28	0.5184	0		Gen. 138	0	0.36	0.1584		Gen. 138	0	0.2016	0.3168		138	2.71565e-38	0.56	0.44
Gen. 139	0.28	0.5184	0		Gen. 139	0	0.36	0.1584		Gen. 139	0	0.2016	0.3168		139	1.46679e-38	0.56	0.44
Gen. 140	0.28	0.5184	0		Gen. 140	0	0.36	0.1584		Gen. 140	0	0.2016	0.3168		140	7.92246e-39	0.56	0.44
Gen. 141	0.28	0.5184	0		Gen. 141	0	0.36	0.1584		Gen. 141	0	0.2016	0.3168		141	4.27911e-39	0.56	0.44
Gen. 142	0.28	0.5184	0		Gen. 142	0	0.36	0.1584		Gen. 142	0	0.2016	0.3168		142	2.31125e-39	0.56	0.44
Gen. 143	0.28	0.5184	0		Gen. 143	0	0.36	0.1584		Gen. 143	0	0.2016	0.3168		143	1.24836e-39	0.56	0.44
Gen. 144	0.28	0.5184	0		Gen. 144	0	0.36	0.1584		Gen. 144	0	0.2016	0.3168		144	6.74268e-40	0.56	0.44
Gen. 145	0.28	0.5184	0		Gen. 145	0	0.36	0.1584		Gen. 145	0	0.2016	0.3168		145	3.64188e-40	0.56	0.44
Gen. 146	0.28	0.5184	0		Gen. 146	0	0.36	0.1584		Gen. 146	0	0.2016	0.3168		146	1.96706e-40	0.56	0.44
Gen. 147	0.28	0.5184	0		Gen. 147	0	0.36	0.1584		Gen. 147	0	0.2016	0.3168		147	1.06246e-40	0.56	0.44
Gen. 148	0.28	0.5184	0		Gen. 148	0	0.36	0.1584		Gen. 148	0	0.2016	0.3168		148	5.73858e-41	0.56	0.44
Gen. 149	0.28	0.5184	0		Gen. 149	0	0.36	0.1584		Gen. 149	0	0.2016	0.3168		149	3.09954e-41	0.56	0.44
Gen. 150	0.28	0.5184	0		Gen. 150	0	0.36	0.1584		Gen. 150	0	0.2016	0.3168		150	1.67414e-41	0.56	0.44
Gen. 151	0.28	0.5184	0		Gen. 151	0	0.36	0.1584		Gen. 151	0	0.2016	0.3168		151	9.0424e-42	0.56	0.44
Gen. 152	0.28	0.5184	0		Gen. 152	0	0.36	0.1584		Gen. 152	0	0.2016	0.3168		152	4.88401e-42	0.56	0.44
Gen. 153	0.28	0.5184	0		Gen. 153	0	0.36	0.1584		Gen. 153	0	0.2016	0.3168		153	2.63797e-42	0.56	0.44
Gen. 154	0.28	0.5184	0		Gen. 154	0	0.36	0.1584		Gen. 154	0	0.2016	0.3168		154	1.42483e-42	0.56	0.44
Gen. 155	0.28	0.5184	0		Gen. 155	0	0.36	0.1584		Gen. 155	0	0.2016	0.3168		155	7.69584e-43	0.56	0.44
Gen. 156	0.28	0.5184	0		Gen. 156	0	0.36	0.1584		Gen. 156	0	0.2016	0.3168		156	4.1567e-43	0.56	0.44
Gen. 157	0.28	0.5184	0		Gen. 157	0	0.36	0.1584		Gen. 157	0	0.2016	0.3168		157	2.24513e-43	0.56	0.44
Gen. 158	0.28	0.5184	0		Gen. 158	0	0.36	0.1584		Gen. 158	0	0.2016	0.3168		158	1.21265e-43	0.56	0.44
Gen. 159	0.28	0.5184	0		Gen. 159	0	0.36	0.1584		Gen. 159	0	0.2016	0.3168		159	6.5498e-44	0.56	0.44
Gen. 160	0.28	0.5184	0		Gen. 160	0	0.36	0.1584		Gen. 160	0	0.2016	0.3168		160	3.5377e-44	0.56	0.44
Gen. 161	0.28	0.5184	0		Gen. 161	0	0.36	0.1584		Gen. 161	0	0.2016	0.3168		161	1.91079e-44	0.56	0.44
Gen. 162	0.28	0.5184	0		Gen. 162	0	0.36	0.1584		Gen. 162	0	0.2016	0.3168		162	1.03206e-44	0.56	0.44
Gen. 163	0.28	0.5184	0		Gen. 163	0	0.36	0.1584		Gen. 163	0	0.2016	0.3168		163	5.57443e-45	0.56	0.44
Gen. 164	0.28	0.5184	0		Gen. 164	0	0.36	0.1584		Gen. 164	0	0.2016	0.3168		164	3.01088e-45	0.56	0.44
Gen. 165	0.28	0.5184	0		Gen. 165	0	0.36	0.1584		Gen. 165	0	0.2016	0.3168		165	1.62625e-45	0.56	0.44
Gen. 166	0.28	0.5184	0		Gen. 166	0	0.36	0.1584		Gen. 166	0	0.2016	0.3168		166	8.78373e-46	0.56	0.44
Gen. 167	0.28	0.5184	0		Gen. 167	0	0.36	0.1584		Gen. 167	0	0.2016	0.3168		167	4.7443e-46	0.56	0.44
Gen. 168	0.28	0.5184	0		Gen. 168	0	0.36	0.1584		Gen. 168	0	0.2016	0.3168		168	2.56251e-46	0.56	0.44
Gen. 169	0.28	0.5184	0		Gen. 169	0	0.36	0.1584		Gen. 169	0	0.2016	0.3168		169	1.38407e-46	0.56	0.44
Gen. 170	0.28	0.5184	0		Gen. 170	0	0.36	0.1584		Gen. 170	0	0.2016	0.3168		170	7.47569e-47	0.56	0.44
Gen. 171	0.28	0.5184	0		Gen. 171	0	0.36	0.1584		Gen. 171	0	0.2016	0.3168		171	4.0378e-47	0.56	0.44
Gen. 172	0.28	0.5184	0		Gen. 172	0	0.36	0.1584		Gen. 172	0	0.2016	0.3168		172	2.18091e-47	0.56	0.44
Gen. 173	0.28	0.5184	0		Gen. 173	0	0.36	0.1584		Gen. 173	0	0.2016	0.3168		173	1.17796e-47	0.56	0.44
Gen. 174	0.28	0.5184	0		Gen. 174	0	0.36	0.1584		Gen. 174	0	0.2016	0.3168		174	6.36244e-48	0.56	0.44
Gen. 175	0.28	0.5184	0		Gen. 175	0	0.36	0.1584		Gen. 175	0	0.2016	0.3168		175	3.4365e-48	0.56	0.44
Gen. 176	0.28	0.5184	0		Gen. 176	0	0.36	0.1584		Gen. 176	0	0.2016	0.3168		176	1.85614e-48	0.56	0.44
Gen. 177	0.28	0.5184	0		Gen. 177	0	0.36	0.1584		Gen. 177	0	0.2016	0.3168		177	1.00254e-48	0.56	0.44
Gen. 178	0.28	0.5184	0		Gen. 178	0	0.36	0.1584		Gen. 178	0	0.2016	0.3168		178	5.41497e-49	0.56	0.44
Gen. 179	0.28	0.5184	0		Gen. 179	0	0.36	0.1584		Gen. 179	0	0.2016	0.3168		179	2.92475e-49	0.56	0.44
Gen. 180	0.28	0.5184	0		Gen. 180	0	0.36	0.1584		Gen. 180	0	0.2016	0.3168		180	1.57973e-49	0.56	0.44
Gen. 181	0.28	0.5184	0		Gen. 181	0	0.36	0.1584		Gen. 181	0	0.2016	0.3168		181	8.53247e-50	0.56	0.44
Gen. 182	0.28	0.5184	0		Gen. 182	0	0.36	0.1584		Gen. 182	0	0.2016	0.3168		182	4.60859e-50	0.56	0.44
Gen. 183	0.28	0.5184	0		Gen. 183	0	0.36	0.1584		Gen. 183	0	0.2016	0.3168		183	2.48921e-50	0.56	0.44
Gen. 184	0.28	0.5184	0		Gen. 184	0	0.36	0.1584		Gen. 184	0	0.2016	0.3168		184	1.34448e-50	0.56	0.44
Gen. 185	0.28	0.5184	0		Gen. 185	0	0.36	0.1584		Gen. 185	0	0.2016	0.3168		185	7.26184e-51	0.56	0.44
Gen. 186	0.28	0.5184	0		Gen. 186	0	0.36	0.1584		Gen. 186	0	0.2016	0.3168		186	3.92229e-51	0.56	0.44
Gen. 187	0.28	0.5184	0		Gen. 187	0	0.36	0.1584		Gen. 187	0	0.2016	0.3168		187	2.11852e-51	0.56	0.44
Gen. 188	0.28	0.5184	0		Gen. 188	0	0.36	0.1584		Gen. 188	0	0.2016	0.3168		188	1.14426e-51	0.56	0.44
Gen. 189	0.28	0.5184	0		Gen. 189	0	0.36	0.1584		Gen. 189	0	0.2016	0.3168		189	6.18044e-52	0.56	0.44
Gen. 190	0.28	0.5184	0		Gen. 190	0	0.36	0.1584		Gen. 190	0	0.2016	0.3168		190	3.3382e-52	0.56	0.44
Gen. 191	0.28	0.5184	0		Gen. 191	0	0.36	0.1584		Gen. 191	0	0.2016	0.3168		191	1.80304e-52	0.56	0.44
Gen. 192	0.28	0.5184	0		Gen. 192	0	0.36	0.1584		Gen. 192	0	0.2016	0.3168		192	9.73864e-53	0.56	0.44
Gen. 193	0.28	0.5184	0		Gen. 193	0	0.36	0.1584		Gen. 193	0	0.2016	0.3168		193	5.26007e-53	0.56	0.44
Gen. 194	0.28	0.5184	0		Gen. 194	0	0.36	0.1584		Gen. 194	0	0.2016	0.3168		194	2.84109e-53	0.56	0.44
Gen. 195	0.28	0.5184	0		Gen. 195	0	0.36	0.1584		Gen. 195	0	0.2016	0.3168		195	1.53454e-53	0.56	0.44
Gen. 196	0.28	0.5184	0		Gen. 196	0	0.36	0.1584		Gen. 196	0	0.2016	0.3168		196	8.28839e-54	0.56	0.44
Gen. 197	0.28	0.5184	0		Gen. 197	0	0.36	0.1584		Gen. 197	0	0.2016	0.3168		197	4.47676e-54	0.56	0.44
Gen. 198	0.28	0.5184	0		Gen. 198	0	0.36	0.1584		Gen. 198	0	0.2016	0.3168		198	2.418e-54	0.56	0.44
Gen. 199	0.28	0.5184	0		Gen. 199	0	0.36	0.1584		Gen. 199	0	0.2016	0.3168		199	1.30602e-54	0.56	0.44
Gen. 200	0.28	0.5184	0		Gen. 200	0	0.36	0.1584		Gen. 200	0	0.2016	0.3168		200	7.05411e-55	0.56	0.44
Gen. 201	0.28	0.5184	0		Gen. 201	0	0.36	0.1584		Gen. 201	0	0.2016	0.3168		201	3.81009e-55	0.56	0.44
Gen. 202	0.28	0.5184	0		Gen. 202	0	0.36	0.1584		Gen. 202	0	0.2016	0.3168		202	2.05792e-55	0.56	0.44
Gen. 203	0.28	0.5184	0		Gen. 203	0	0.36	0.1584		Gen. 203	0	0.2016	0.3168		203	1.11153e-55	0.56	0.44
Gen. 204	0.28	0.5184	0		Gen. 204	0	0.36	0.1584		Gen. 204	0	0.2016	0.3168		204	6.00364e-56	0.56	0.44
Gen. 205	0.28	0.5184	0		Gen. 205	0	0.36	0.1584		Gen. 205	0	0.2016	0.3168		205	3.24271e-56	0.56	0.44
Gen. 206	0.28	0.5184	0		Gen. 206	0	0.36	0.1584		Gen. 206	0	0.2016	0.3168		206	1.75146e-56	0.56	0.44
Gen. 207	0.28	0.5184	0		Gen. 207	0	0.36	0.1584		Gen. 207	0	0.2016	0.3168		207	9.46006e-57	0.56	0.44
Gen. 208	0.28	0.5184	0		Gen. 208	0	0.36	0.1584		Gen. 208	0	0.2016	0.3168		208	5.1096e-57	0.56	0.44
Gen. 209	0.28	0.5184	0		Gen. 209	0	0.36	0.1584		Gen. 209	0	0.2016	0.3168		209	2.75981e-57	0.56	0.44
Gen. 210	0.28	0.5184	0		Gen. 210	0	0.36	0.1584		Gen. 210	0	0.2016	0.3168		210	1.49064e-57	0.56	0.44
Gen. 211	0.28	0.5184	0		Gen. 211	0	0.36	0.1584		Gen. 211	0	0.2016	0.3168		211	8.0513e-58	0.56	0.44
Gen. 212	0.28	0.5184	0		Gen. 212	0	0.36	0.1584		Gen. 212	0	0.2016	0.3168		212	4.3487e-58	0.56	0.44
Gen. 213	0.28	0.5184	0		Gen. 213	0	0.36	0.1584		Gen. 213	0	0.2016	0.3168		213	2.34883e-58	0.56	0.44
Gen. 214	0.28	0.5184	0		Gen. 214	0	0.36	0.1584		Gen. 214	0	0.2016	0.3168		214	1.26866e-58	0.56	0.44
Gen. 215	0.28	0.5184	0		Gen. 215	0	0.36	0.1584		Gen. 215	0	0.2016	0.3168		215	6.85233e-59	0.56	0.44
Gen. 216	0.28	0.5184	0		Gen. 216	0	0.36	0.1584		Gen. 216	0	0.2016	0.3168		216	3.7011e-59	0.56	0.44
Gen. 217	0.28	0.5184	0		Gen. 217	0	0.36	0.1584		Gen. 217	0	0.2016	0.3168		217	1.99905e-59	0.56	0.44
Gen. 218	0.28	0.5184	0		Gen. 218	0	0.36	0.1584		Gen. 218	0	0.2016	0.3168		218	1.07974e-59	0.56	0.44
Gen. 219	0.28	0.5184	0		Gen. 219	0	0.36	0.1584		Gen. 219	0	0.2016	0.3168		219	5.8319e-60	0.56	0.44
Gen. 220	0.28	0.5184	0		Gen. 220	0	0.36	0.1584		Gen. 220	0	0.2016	0.3168		220	3.14995e-60	0.56	0.44
Gen. 221	0.28	0.5184	0		Gen. 221	0	0.36	0.1584		Gen. 221	0	0.2016	0.3168		221	1.70136e-60	0.56	0.44
Gen. 222	0.28	0.5184	0		Gen. 222	0	0.36	0.1584		Gen. 222	0	0.2016	0.3168		222	9.18945e-61	0.56	0.44
Gen. 223	0.28	0.5184	0		Gen. 223	0	0.36	0.1584		Gen. 223	0	0.2016	0.3168		223	4.96344e-61	0.56	0.44
Gen. 224	0.28	0.5184	0		Gen. 224	0	0.36	0.1584		Gen. 224	0	0.2016	0.3168		224	2.68087e-61	0.56	0.44
Gen. 225	0.28	0.5184	0		Gen. 225	0	0.36	0.1584		Gen. 225	0	0.2016	0.3168		225	1.448e-61	0.56	0.44
Gen. 226	0.28	0.5184	0		Gen. 226	0	0.36	0.1584		Gen. 226	0	0.2016	0.3168		226	7.82099e-62	0.56	0.44
Gen. 227	0.28	0.5184	0		Gen. 227	0	0.36	0.1584		Gen. 227	0	0.2016	0.3168		227	4.2243e-62	0.56	0.44
Gen. 228	0.28	0.5184	0		Gen. 228	0	0.36	0.1584		Gen. 228	0	0.2016	0.3168		228	2.28164e-62	0.56	0.44
Gen. 229	0.28	0.5184	0		Gen. 229	0	0.36	0.1584		Gen. 229	0	0.2016	0.3168		229	1.23237e-62	0.56	0.44
Gen. 230	0.28	0.5184	0		Gen. 230	0	0.36	0.1584		Gen. 230	0	0.2016	0.3168		230	6.65631e-63	0.56	0.44
Gen. 231	0.28	0.5184	0		Gen. 231	0	0.36	0.1584		Gen. 231	0	0.2016	0.3168		231	3.59523e-63	0.56	0.44
Gen. 232	0.28	0.5184	0		Gen. 232	0	0.36	0.1584		Gen. 232	0	0.2016	0.3168		232	1.94187e-63	0.56	0.44
Gen. 233	0.28	0.5184	0		Gen. 233	0	0.36	0.1584		Gen. 233	0	0.2016	0.3168		233	1.04885e-63	0.56	0.44
Gen. 234	0.28	0.5184	0		Gen. 234	0	0.36	0.1584		Gen. 234	0	0.2016	0.3168		234	5.66508e-64	0.56	0.44
Gen. 235	0.28	0.5184	0		Gen. 235	0	0.36	0.1584		Gen. 235	0	0.2016	0.3168		235	3.05984e-64	0.56	0.44
Gen. 236	0.28	0.5184	0		Gen. 236	0	0.36	0.1584		Gen. 236	0	0.2016	0.3168		236	1.65269e-64	0.56	0.44
Gen. 237	0.28	0.5184	0		Gen. 237	0	0.36	0.1584		Gen. 237	0	0.2016	0.3168		237	8.92658e-65	0.56	0.44
Gen. 238	0.28	0.5184	0		Gen. 238	0	0.36	0.1584		Gen. 238	0	0.2016	0.3168		238	4.82145e-65	0.56	0.44
Gen. 239	0.28	0.5184	0		Gen. 239	0	0.36	0.1584		Gen. 239	0	0.2016	0.3168		239	2.60418e-65	0.56	0.44
Gen. 240	0.28	0.5184	0		Gen. 240	0	0.36	0.1584		Gen. 240	0	0.2016	0.3168		240	1.40658e-65	0.56	0.44
Gen. 241	0.28	0.5184	0		Gen. 241	0	0.36	0.1584		Gen. 241	0	0.2016	0.3168		241	7.59726e-66	0.56	0.44
Gen. 242	0.28	0.5184	0		Gen. 242	0	0.36	0.1584		Gen. 242	0	0.2016	0.3168		242	4.10346e-66	0.56	0.44
Gen. 243	0.28	0.5184	0		Gen. 243	0	0.36	0.1584		Gen. 243	0	0.2016	0.3168		243	2.21637e-66	0.56	0.44
Gen. 244	0.28	0.5184	0		Gen. 244	0	0.36	0.1584		Gen. 244	0	0.2016	0.3168		244	1.19712e-66	0.56	0.44
Gen. 245	0.28	0.5184	0		Gen. 245	0	0.36	0.1584		Gen. 245	0	0.2016	0.3168		245	6.4659e-67	0.56	0.44
Gen. 246	0.28	0.5184	0		Gen. 246	0	0.36	0.1584		Gen. 246	0	0.2016	0.3168		246	3.49239e-67	0.56	0.44
Gen. 247	0.28	0.5184	0		Gen. 247	0	0.36	0.1584		Gen. 247	0	0.2016	0.3168		247	1.88632e-67	0.56	0.44
Gen. 248	0.28	0.5184	0		Gen. 248	0	0.36	0.1584		Gen. 248	0	0.2016	0.3168		248	1.01885e-67	0.56	0.44
Gen. 249	0.28	0.5184	0		Gen. 249	0	0.36	0.1584		Gen. 249	0	0.2016	0.3168		249	5.50302e-68	0.56	0.44
Gen. 250	0.28	0.5184	0		Gen. 250	0	0.36	0.1584		Gen. 250	0	0.2016	0.3168		250	2.97231e-68	0.56	0.44
Gen. 251	0.28	0.5184	0		Gen. 251	0	0.36	0.1584		Gen. 251	0	0.2016	0.3168		251	1.60542e-68	0.56	0.44
Gen. 252	0.28	0.5184	0		Gen. 252	0	0.36	0.1584		Gen. 252	0	0.2016	0.3168		252	8.67123e-69	0.56	0.44
Gen. 253	0.28	0.5184	0		Gen. 253	0	0.36	0.1584		Gen. 253	0	0.2016	0.3168		253	4.68353e-69	0.56	0.44
Gen. 254	0.28	0.5184	0		Gen. 254	0	0.36	0.1584		Gen. 254	0	0.2016	0.3168		254	2.52969e-69	0.56	0.44
Gen. 255	0.28	0.5184	0		Gen. 255	0	0.36	0.1584		Gen. 255	0	0.2016	0.3168		255	1.36634e-69	0.56	0.44
Gen. 256	0.28	0.5184	0		Gen. 256	0	0.36	0.1584		Gen. 256	0	0.2016	0.3168		256	7.37994e-70	0.56	0.44
Gen. 257	0.28	0.5184	0		Gen. 257	0	0.36	0.1584		Gen. 257	0	0.2016	0.3168		257	3.98608e-70	0.56	0.44
Gen. 258	0.28	0.5184	0		Gen. 258	0	0.36	0.1584		Gen. 258	0	0.2016	0.3168		258	2.15297e-70	0.56	0.44
Gen. 259	0.28	0.5184	0		Gen. 259	0	0.36	0.1584		Gen. 259	0	0.2016	0.3168		259	1.16287e-70	0.56	0.44
Gen. 260	0.28	0.5184	0		Gen. 260	0	0.36	0.1584		Gen. 260	0	0.2016	0.3168		260	6.28094e-71	0.56	0.44
Gen. 261	0.28	0.5184	0		Gen. 261	0	0.36	0.1584		Gen. 261	0	0.2016	0.3168		261	3.39248e-71	0.56	0.44
Gen. 262	0.28	0.5184	0		Gen. 262	0	0.36	0.1584		Gen. 262	0	0.2016	0.3168		262	1.83236e-71	0.56	0.44
Gen. 263	0.28	0.5184	0		Gen. 263	0	0.36	0.1584		Gen. 263	0	0.2016	0.3168		263	9.89701e-72	0.56	0.44
Gen. 264	0.28	0.5184	0		Gen. 264	0	0.36	0.1584		Gen. 264	0	0.2016	0.3168		264	5.34561e-72	0.56	0.44
Gen. 265	0.28	0.5184	0		Gen. 265	0	0.36	0.1584		Gen. 265	0	0.2016	0.3168		265	2.88729e-72	0.56	0.44
Gen. 266	0.28	0.5184	0		Gen. 266	0	0.36	0.1584		Gen. 266	0	0.2016	0.3168		266	1.55949e-72	0.56	0.44
Gen. 267	0.28	0.5184	0		Gen. 267	0	0.36	0.1584		Gen. 267	0	0.2016	0.3168		267	8.42318e-73	0.56	0.44
Gen. 268	0.28	0.5184	0		Gen. 268	0	0.36	0.1584		Gen. 268	0	0.2016	0.3168		268	4.54956e-73	0.56	0.44
Gen. 269	0.28	0.5184	0		Gen. 269	0	0.36	0.1584		Gen. 269	0	0.2016	0.3168		269	2.45732e-73	0.56	0.44
Gen. 270	0.28	0.5184	0		Gen. 270	0	0.36	0.1584		Gen. 270	0	0.2016	0.3168		270	1.32726e-73	0.56	0.44
Gen. 271	0.28	0.5184	0		Gen. 271	0	0.36	0.1584		Gen. 271	0	0.2016	0.3168		271	7.16883e-74	0.56	0.44
Gen. 272	0.28	0.5184	0		Gen. 272	0	0.36	0.1584		Gen. 272	0	0.2016	0.3168		272	3.87205e-74	0.56	0.44
Gen. 273	0.28	0.5184	0		Gen. 273	0	0.36	0.1584		Gen. 273	0	0.2016	0.3168		273	2.09139e-74	0.56	0.44
Gen. 274	0.28	0.5184	0		Gen. 274	0	0.36	0.1584		Gen. 274	0	0.2016	0.3168		274	1.12961e-74	0.56	0.44
Gen. 275	0.28	0.5184	0		Gen. 275	0	0.36	0.1584		Gen. 275	0	0.2016	0.3168		275	6.10127e-75	0.56	0.44
Gen. 276	0.28	0.5184	0		Gen. 276	0	0.36	0.1584		Gen. 276	0	0.2016	0.3168		276	3.29544e-75	0.56	0.44
Gen. 277	0.28	0.5184	0		Gen. 277	0	0.36	0.1584		Gen. 277	0	0.2016	0.3168		277	1.77994e-75	0.56	0.44
Gen. 278	0.28	0.5184	0		Gen. 278	0	0.36	0.1584		Gen. 278	0	0.2016	0.3168		278	9.6139e-76	0.56	0.44
Gen. 279	0.28	0.5184	0		Gen. 279	0	0.36	0.1584		Gen. 279	0	0.2016	0.3168		279	5.19269e-76	0.56	0.44
Gen. 280	0.28	0.5184	0		Gen. 280	0	0.36	0.1584		Gen. 280	0	0.2016	0.3168		280	2.80469e-76	0.56	0.44
Gen. 281	0.28	0.5184	0		Gen. 281	0	0.36	0.1584		Gen. 281	0	0.2016	0.3168		281	1.51488e-76	0.56	0.44
Gen. 282	0.28	0.5184	0		Gen. 282	0	0.36	0.1584		Gen. 282	0	0.2016	0.3168		282	8.18223e-77	0.56	0.44
Gen. 283	0.28	0.5184	0		Gen. 283	0	0.36	0.1584		Gen. 283	0	0.2016	0.3168		283	4.41941e-77	0.56	0.44
Gen. 284	0.28	0.5184	0		Gen. 284	0	0.36	0.1584		Gen. 284	0	0.2016	0.3168		284	2.38703e-77	0.56	0.44
Gen. 285	0.28	0.5184	0		Gen. 285	0	0.36	0.1584		Gen. 285	0	0.2016	0.3168		285	1.28929e-77	0.56	0.44
Gen. 286	0.28	0.5184	0		Gen. 286	0	0.36	0.1584		Gen. 286	0	0.2016	0.3168		286	6.96376e-78	0.56	0.44
Gen. 287	0.28	0.5184	0		Gen. 287	0	0.36	0.1584		Gen. 287	0	0.2016	0.3168		287	3.76129e-78	0.56	0.44
Gen. 288	0.28	0.5184	0		Gen. 288	0	0.36	0.1584		Gen. 288	0	0.2016	0.3168		288	2.03156e-78	0.56	0.44
Gen. 289	0.28	0.5184	0		Gen. 289	0	0.36	0.1584		Gen. 289	0	0.2016	0.3168		289	1.09729e-78	0.56	0.44
Gen. 290	0.28	0.5184	0		Gen. 290	0	0.36	0.1584		Gen. 290	0	0.2016	0.3168		290	5.92674e-79	0.56	0.44
Gen. 291	0.28	0.5184	0		Gen. 291	0	0.36	0.1584		Gen. 291	0	0.2016	0.3168		291	3.20117e-79	0.56	0.44
Gen. 292	0.28	0.5184	0		Gen. 292	0	0.36	0.1584		Gen. 292	0	0.2016	0.3168		292	1.72903e-79	0.56	0.44
Gen. 293	0.28	0.5184	0		Gen. 293	0	0.36	0.1584		Gen. 293	0	0.2016	0.3168		293	9.33889e-80	0.56	0.44
Gen. 294	0.28	0.5184	0		Gen. 294	0	0.36	0.1584		Gen. 294	0	0.2016	0.3168		294	5.04415e-80	0.56	0.44
Gen. 295	0.28	0.5184	0		Gen. 295	0	0.36	0.1584		Gen. 295	0	0.2016	0.3168		295	2.72446e-80	0.56	0.44
Gen. 296	0.28	0.5184	0		Gen. 296	0	0.36	0.1584		Gen. 296	0	0.2016	0.3168		296	1.47155e-80	0.56	0.44
Gen. 297	0.28	0.5184	0		Gen. 297	0	0.36	0.1584		Gen. 297	0	0.2016	0.3168		297	7.94817e-81	0.56	0.44
Gen. 298	0.28	0.5184	0		Gen. 298	0	0.36	0.1584		Gen. 298	0	0.2016	0.3168		298	4.29299e-81	0.56	0.44
Gen. 299	0.28	0.5184	0		Gen. 299	0	0.36	0.1584		Gen. 299	0	0.2016	0.3168		299	2.31875e-81	0.56	0.44
Gen. 300	0.28	0.5184	0		Gen. 300	0	0.36	0.1584		Gen. 300	0	0.2016	0.3168		300	1.25241e-81	0.56	0.44
Gen. 301	0.28	0.5184	0		Gen. 301	0	0.36	0.1584		Gen. 301	0	0.2016	0.3168		301	6.76456e-82	0.56	0.44
Gen. 302	0.28	0.5184	0		Gen. 302	0	0.36	0.1584		Gen. 302	0	0.2016	0.3168		302	3.6537e-82	0.56	0.44
Gen. 303	0.28	0.5184	0		Gen. 303	0	0.36	0.1584		Gen. 303	0	0.2016	0.3168		303	1.97345e-82	0.56	0.44
Gen. 304	0.28	0.5184	0		Gen. 304	0	0.36	0.1584		Gen. 304	0	0.2016	0.3168		304	1.06591e-82	0.56	0.44
Gen. 305	0.28	0.5184	0		Gen. 305	0	0.36	0.1584		Gen. 305	0	0.2016	0.3168		305	5.7572e-83	0.56	0.44
Gen. 306	0.28	0.5184	0		Gen. 306	0	0.36	0.1584		Gen. 306	0	0.2016	0.3168		306	3.1096e-83	0.56	0.44
Gen. 307	0.28	0.5184	0		Gen. 307	0	0.36	0.1584		Gen. 307	0	0.2016	0.3168		307	1.67957e-83	0.56	0.44
Gen. 308	0.28	0.5184	0		Gen. 308	0	0.36	0.1584		Gen. 308	0	0.2016	0.3168		308	9.07174e-84	0.56	0.44
Gen. 309	0.28	0.5184	0		Gen. 309	0	0.36	0.1584		Gen. 309	0	0.2016	0.3168		309	4.89986e-84	0.56	0.44
Gen. 310	0.28	0.5184	0		Gen. 310	0	0.36	0.1584		Gen. 310	0	0.2016	0.3168		310	2.64653e-84	0.56	0.44
Gen. 311	0.28	0.5184	0		Gen. 311	0	0.36	0.1584		Gen. 311	0	0.2016	0.3168		311	1.42945e-84	0.56	0.44
Gen. 312	0.28	0.5184	0		Gen. 312	0	0.36	0.1584		Gen. 312	0	0.2016	0.3168		312	7.72081e-85	0.56	0.44
Gen. 313	0.28	0.5184	0		Gen. 313	0	0.36	0.1584		Gen. 313	0	0.2016	0.3168		313	4.17019e-85	0.56	0.44
Gen. 314	0.28	0.5184	0		Gen. 314	0	0.36	0.1584		Gen. 314	0	0.2016	0.3168		314	2.25242e-85	0.56	0.44
Gen. 315	0.28	0.5184	0		Gen. 315	0	0.36	0.1584		Gen. 315	0	0.2016	0.3168		315	1.21658e-85	0.56	0.44
Gen. 316	0.28	0.5184	0		Gen. 316	0	0.36	0.1584		Gen. 316	0	0.2016	0.3168		316	6.57105e-86	0.56	0.44
Gen. 317	0.28	0.5184	0		Gen. 317	0	0.36	0.1584		Gen. 317	0	0.2016	0.3168		317	3.54918e-86	0.56	0.44
Gen. 318	0.28	0.5184	0		Gen. 318	0	0.36	0.1584		Gen. 318	0	0.2016	0.3168		318	1.917e-86	0.56	0.44
Gen. 319	0.28	0.5184	0		Gen. 319	0	0.36	0.1584		Gen. 319	0	0.2016	0.3168		319	1.03541e-86	0.56	0.44
Gen. 320	0.28	0.5184	0		Gen. 320	0	0.36	0.1584		Gen. 320	0	0.2016	0.3168		320	5.59251e-87	0.56	0.44
Gen. 321	0.28	0.5184	0		Gen. 321	0	0.36	0.1584		Gen. 321	0	0.2016	0.3168		321	3.02065e-87	0.56	0.44
Gen. 322	0.28	0.5184	0		Gen. 322	0	0.36	0.1584		Gen. 322	0	0.2016	0.3168		322	1.63152e-87	0.56	0.44
Gen. 323	0.28	0.5184	0		Gen. 323	0	0.36	0.1584		Gen. 323	0	0.2016	0.3168		323	8.81224e-88	0.56	0.44
Gen. 324	0.28	0.5184	0		Gen. 324	0	0.36	0.1584		Gen. 324	0	0.2016	0.3168		324	4.7597e-88	0.56	0.44
Gen. 325	0.28	0.5184	0		Gen. 325	0	0.36	0.1584		Gen. 325	0	0.2016	0.3168		325	2.57082e-88	0.56	0.44
Gen. 326	0.28	0.5184	0		Gen. 326	0	0.36	0.1584		Gen. 326	0	0.2016	0.3168		326	1.38856e-88	0.56	0.44
Gen. 327	0.28	0.5184	0		Gen. 327	0	0.36	0.1584		Gen. 327	0	0.2016	0.3168		327	7.49995e-89	0.56	0.44
Gen. 328	0.28	0.5184	0		Gen. 328	0	0.36	0.1584		Gen. 328	0	0.2016	0.3168		328	4.0509e-89	0.56	0.44
Gen. 329	0.28	0.5184	0		Gen. 329	0	0.36	0.1584		Gen. 329	0	0.2016	0.3168		329	2.18799e-89	0.56	0.44
Gen. 330	0.28	0.5184	0		Gen. 330	0	0.36	0.1584		Gen. 330	0	0.2016	0.3168		330	1.18178e-89	0.56	0.44
Gen. 331	0.28	0.5184	0		Gen. 331	0	0.36	0.1584		Gen. 331	0	0.2016	0.3168		331	6.38308e-90	0.56	0.44
Gen. 332	0.28	0.5184	0		Gen. 332	0	0.36	0.1584		Gen. 332	0	0.2016	0.3168		332	3.44765e-90	0.56	0.44
Gen. 333	0.28	0.5184	0		Gen. 333	0	0.36	0.1584		Gen. 333	0	0.2016	0.3168		333	1.86216e-90	0.56	0.44
Gen. 334	0.28	0.5184	0		Gen. 334	0	0.36	0.1584		Gen. 334	0	0.2016	0.3168		334	1.0058e-90	0.56	0.44
Gen. 335	0.28	0.5184	0		Gen. 335	0	0.36	0.1584		Gen. 335	0	0.2016	0.3168		335	5.43254e-91	0.56	0.44
Gen. 336	0.28	0.5184	0		Gen. 336	0	0.36	0.1584		Gen. 336	0	0.2016	0.3168		336	2.93424e-91	0.56	0.44
Gen. 337	0.28	0.5184	0		Gen. 337	0	0.36	0.1584		Gen. 337	0	0.2016	0.3168		337	1.58485e-91	0.56	0.44
Gen. 338	0.28	0.5184	0		Gen. 338	0	0.36	0.1584		Gen. 338	0	0.2016	0.3168		338	8.56016e-92	0.56	0.44
Gen. 339	0.28	0.5184	0		Gen. 339	0	0.36	0.1584		Gen. 339	0	0.2016	0.3168		339	4.62354e-92	0.56	0.44
Gen. 340	0.28	0.5184	0		Gen. 340	0	0.36	0.1584		Gen. 340	0	0.2016	0.3168		340	2.49728e-92	0.56	0.44
Gen. 341	0.28	0.5184	0		Gen. 341	0	0.36	0.1584		Gen. 341	0	0.2016	0.3168		341	1.34884e-92	0.56	0.44
Gen. 342	0.28	0.5184	0		Gen. 342	0	0.36	0.1584		Gen. 342	0	0.2016	0.3168		342	7.28541e-93	0.56	0.44
Gen. 343	0.28	0.5184	0		Gen. 343	0	0.36	0.1584		Gen. 343	0	0.2016	0.3168		343	3.93502e-93	0.56	0.44
Gen. 344	0.28	0.5184	0		Gen. 344	0	0.36	0.1584		Gen. 344	0	0.2016	0.3168		344	2.1254e-93	0.56	0.44
Gen. 345	0.28	0.5184	0		Gen. 345	0	0.36	0.1584		Gen. 345	0	0.2016	0.3168		345	1.14798e-93	0.56	0.44
Gen. 346	0.28	0.5184	0		Gen. 346	0	0.36	0.1584		Gen. 346	0	0.2016	0.3168		346	6.20049e-94	0.56	0.44
Gen. 347	0.28	0.5184	0		Gen. 347	0	0.36	0.1584		Gen. 347	0	0.2016	0.3168		347	3.34903e-94	0.56	0.44
Gen. 348	0.28	0.5184	0		Gen. 348	0	0.36	0.1584		Gen. 348	0	0.2016	0.3168		348	1.80889e-94	0.56	0.44
Gen. 349	0.28	0.5184	0		Gen. 349	0	0.36	0.1584		Gen. 349	0	0.2016	0.3168		349	9.77024e-95	0.56	0.44
Gen. 350	0.28	0.5184	0		Gen. 350	0	0.36	0.1584		Gen. 350	0	0.2016	0.3168		350	5.27714e-95	0.56	0.44
Gen. 351	0.28	0.5184	0		Gen. 351	0	0.36	0.1584		Gen. 351	0	0.2016	0.3168		351	2.8503e-95	0.56	0.44
Gen. 352	0.28	0.5184	0		Gen. 352	0	0.36	0.1584		Gen. 352	0	0.2016	0.3168		352	1.53952e-95	0.56	0.44
Gen. 353	0.28	0.5184	0		Gen. 353	0	0.36	0.1584		Gen. 353	0	0.2016	0.3168		353	8.31529e-96	0.56	0.44
Gen. 354	0.28	0.5184	0		Gen. 354	0	0.36	0.1584		Gen. 354	0	0.2016	0.3168		354	4.49128e-96	0.56	0.44
Gen. 355	0.28	0.5184	0		Gen. 355	0	0.36	0.1584		Gen. 355	0	0.2016	0.3168		355	2.42585e-96	0.56	0.44
Gen. 356	0.28	0.5184	0		Gen. 356	0	0.36	0.1584		Gen. 356	0	0.2016	0.3168		356	1.31026e-96	0.56	0.44
Gen. 357	0.28	0.5184	0		Gen. 357	0	0.36	0.1584		Gen. 357	0	0.2016	0.3168		357	7.07701e-97	0.56	0.44
Gen. 358	0.28	0.5184	0		Gen. 358	0	0.36	0.1584		Gen. 358	0	0.2016	0.3168		358	3.82246e-97	0.56	0.44
Gen. 359	0.28	0.5184	0		Gen. 359	0	0.36	0.1584		Gen. 359	0	0.2016	0.3168		359	2.0646e-97	0.56	0.44
Gen. 360	0.28	0.5184	0		Gen. 360	0	0.36	0.1584		Gen. 360	0	0.2016	0.3168		360	1.11514e-97	0.56	0.44
Gen. 361	0.28	0.5184	0		Gen. 361	0	0.36	0.1584		Gen. 361	0	0.2016	0.3168		361	6.02312e-98	0.56	0.44
Gen. 362	0.28	0.5184	0		Gen. 362	0	0.36	0.1584		Gen. 362	0	0.2016	0.3168		362	3.25323e-98	0.56	0.44
Gen. 363	0.28	0.5184	0		Gen. 363	0	0.36	0.1584		Gen. 363	0	0.2016	0.3168		363	1.75715e-98	0.56	0.44
Gen. 364	0.28	0.5184	0		Gen. 364	0	0.36	0.1584		Gen. 364	0	0.2016	0.3168		364	9.49076e-99	0.56	0.44
Gen. 365	0.28	0.5184	0		Gen. 365	0	0.36	0.1584		Gen. 365	0	0.2016	0.3168		365	5.12618e-99	0.56	0.44
Gen. 366	0.28	0.5184	0		Gen. 366	0	0.36	0.1584		Gen. 366	0	0.2016	0.3168		366	2.76877e-99	0.56	0.44
Gen. 367	0.28	0.5184	0		Gen. 367	0	0.36	0.1584		Gen. 367	0	0.2016	0.3168		367	1.49548e-99	0.56	0.44
Gen. 368	0.28	0.5184	0		Gen. 368	0	0.36	0.1584		Gen. 368	0	0.2016	0.3168		368	8.07743e-100	0.56	0.44
Gen. 369	0.28	0.5184	0		Gen. 369	0	0.36	0.1584		Gen. 369	0	0.2016	0.3168		369	4.36281e-100	0.56	0.44
Gen. 370	0.28	0.5184	0		Gen. 370	0	0.36	0.1584		Gen. 370	0	0.2016	0.3168		370	2.35645e-100	0.56	0.44
Gen. 371	0.28	0.5184	0		Gen. 371	0	0.36	0.1584		Gen. 371	0	0.2016	0.3168		371	1.27278e-100	0.56	0.44
Gen. 372	0.28	0.5184	0		Gen. 372	0	0.36	0.1584		Gen. 372	0	0.2016	0.3168		372	6.87456e-101	0.56	0.44
Gen. 373	0.28	0.5184	0		Gen. 373	0	0.36	0.1584		Gen. 373	0	0.2016	0.3168		373	3.71311e-101	0.56	0.44
Gen. 374	0.28	0.5184	0		Gen. 374	0	0.36	0.1584		Gen. 374	0	0.2016	0.3168		374	2.00554e-101	0.56	0.44
Gen. 375	0.28	0.5184	0		Gen. 375	0	0.36	0.1584		Gen. 375	0	0.2016	0.3168		375	1.08324e-101	0.56	0.44
Gen. 376	0.28	0.5184	0		Gen. 376	0	0.36	0.1584		Gen. 376	0	0.2016	0.3168		376	5.85083e-102	0.56	0.44
Gen. 377	0.28	0.5184	0		Gen. 377	0	0.36	0.1584		Gen. 377	0	0.2016	0.3168		377	3.16017e-102	0.56	0.44
Gen. 378	0.28	0.5184	0		Gen. 378	0	0.36	0.1584		Gen. 378	0	0.2016	0.3168		378	1.70688e-102	0.56	0.44
Gen. 379	0.28	0.5184	0		Gen. 379	0	0.36	0.1584		Gen. 379	0	0.2016	0.3168		379	9.21927e-103	0.56	0.44
Gen. 380	0.28	0.5184	0		Gen. 380	0	0.36	0.1584		Gen. 380	0	0.2016	0.3168		380	4.97954e-103	0.56	0.44
Gen. 381	0.28	0.5184	0		Gen. 381	0	0.36	0.1584		Gen. 381	0	0.2016	0.3168		381	2.68957e-103	0.56	0.44
Gen. 382	0.28	0.5184	0		Gen. 382	0	0.36	0.1584		Gen. 382	0	0.2016	0.3168		382	1.4527e-103	0.56	0.44
Gen. 383	0.28	0.5184	0		Gen. 383	0	0.36	0.1584		Gen. 383	0	0.2016	0.3168		383	7.84637e-104	0.56	0.44
Gen. 384	0.28	0.5184	0		Gen. 384	0	0.36	0.1584		Gen. 384	0	0.2016	0.3168		384	4.23801e-104	0.56	0.44
Gen. 385	0.28	0.5184	0		Gen. 385	0	0.36	0.1584		Gen. 385	0	0.2016	0.3168		385	2.28905e-104	0.56	0.44
Gen. 386	0.28	0.5184	0		Gen. 386	0	0.36	0.1584		Gen. 386	0	0.2016	0.3168		386	1.23637e-104	0.56	0.44
Gen. 387	0.28	0.5184	0		Gen. 387	0	0.36	0.1584		Gen. 387	0	0.2016	0.3168		387	6.67791e-105	0.56	0.44
Gen. 388	0.28	0.5184	0		Gen. 388	0	0.36	0.1584		Gen. 388	0	0.2016	0.3168		388	3.6069e-105	0.56	0.44
Gen. 389	0.28	0.5184	0		Gen. 389	0	0.36	0.1584		Gen. 389	0	0.2016	0.3168		389	1.94817e-105	0.56	0.44
Gen. 390	0.28	0.5184	0		Gen. 390	0	0.36	0.1584		Gen. 390	0	0.2016	0.3168		390	1.05225e-105	0.56	0.44
Gen. 391	0.28	0.5184	0		Gen. 391	0	0.36	0.1584		Gen. 391	0	0.2016	0.3168		391	5.68346e-106	0.56	0.44
Gen. 392	0.28	0.5184	0		Gen. 392	0	0.36	0.1584		Gen. 392	0	0.2016	0.3168		392	3.06977e-106	0.56	0.44
Gen. 393	0.28	0.5184	0		Gen. 393	0	0.36	0.1584		Gen. 393	0	0.2016	0.3168		393	1.65805e-106	0.56	0.44
Gen. 394	0.28	0.5184	0		Gen. 394	0	0.36	0.1584		Gen. 394	0	0.2016	0.3168		394	8.95554e-107	0.56	0.44
Gen. 395	0.28	0.5184	0		Gen. 395	0	0.36	0.1584		Gen. 395	0	0.2016	0.3168		395	4.8371e-107	0.56	0.44
Gen. 396	0.28	0.5184	0		Gen. 396	0	0.36	0.1584		Gen. 396	0	0.2016	0.3168		396	2.61263e-107	0.56	0.44
Gen. 397	0.28	0.5184	0		Gen. 397	0	0.36	0.1584		Gen. 397	0	0.2016	0.3168		397	1.41114e-107	0.56	0.44
Gen. 398	0.28	0.5184	0		Gen. 398	0	0.36	0.1584		Gen. 398	0	0.2016	0.3168		398	7.62192e-108	0.56	0.44
Gen. 399	0.28	0.5184	0		Gen. 399	0	0.36	0.1584		Gen. 399	0	0.2016	0.3168		399	4.11678e-108	0.56	0.44
Gen. 400	0.28	0.5184	0		Gen. 400	0	0.36	0.1584		Gen. 400	0	0.2016	0.3168		400	2.22357e-108	0.56	0.44
Gen. 401	0.28	0.5184	0		Gen. 401	0	0.36	0.1584		Gen. 401	0	0.2016	0.3168		401	1.201e-108	0.56	0.44
Gen. 402	0.28	0.5184	0		Gen. 402	0	0.36	0.1584		Gen. 402	0	0.2016	0.3168		402	6.48689e-109	0.56	0.44
Gen. 403	0.28	0.5184	0		Gen. 403	0	0.36	0.1584		Gen. 403	0	0.2016	0.3168		403	3.50372e-109	0.56	0.44
Gen. 404	0.28	0.5184	0		Gen. 404	0	0.36	0.1584		Gen. 404	0	0.2016	0.3168		404	1.89244e-109	0.56	0.44
Gen. 405	0.28	0.5184	0		Gen. 405	0	0.36	0.1584		Gen. 405	0	0.2016	0.3168		405	1.02215e-109	0.56	0.44
Gen. 406	0.28	0.5184	0		Gen. 406	0	0.36	0.1584		Gen. 406	0	0.2016	0.3168		406	5.52088e-110	0.56	0.44
Gen. 407	0.28	0.5184	0		Gen. 407	0	0.36	0.1584		Gen. 407	0	0.2016	0.3168		407	2.98196e-110	0.56	0.44
Gen. 408	0.28	0.5184	0		Gen. 408	0	0.36	0.1584		Gen. 408	0	0.2016	0.3168		408	1.61063e-110	0.56	0.44
Gen. 409	0.28	0.5184	0		Gen. 409	0	0.36	0.1584		Gen. 409	0	0.2016	0.3168		409	8.69936e-111	0.56	0.44
Gen. 410	0.28	0.5184	0		Gen. 410	0	0.36	0.1584		Gen. 410	0	0.2016	0.3168		410	4.69873e-111	0.56	0.44
Gen. 411	0.28	0.5184	0		Gen. 411	0	0.36	0.1584		Gen. 411	0	0.2016	0.3168		411	2.53789e-111	0.56	0.44
Gen. 412	0.28	0.5184	0		Gen. 412	0	0.36	0.1584		Gen. 412	0	0.2016	0.3168		412	1.37078e-111	0.56	0.44
Gen. 413	0.28	0.5184	0		Gen. 413	0	0.36	0.1584		Gen. 413	0	0.2016	0.3168		413	7.40389e-112	0.56	0.44
Gen. 414	0.28	0.5184	0		Gen. 414	0	0.36	0.1584		Gen. 414	0	0.2016	0.3168		414	3.99901e-112	0.56	0.44
Gen. 415	0.28	0.5184	0		Gen. 415	0	0.36	0.1584		Gen. 415	0	0.2016	0.3168		415	2.15996e-112	0.56	0.44
Gen. 416	0.28	0.5184	0		Gen. 416	0	0.36	0.1584		Gen. 416	0	0.2016	0.3168		416	1.16665e-112	0.56	0.44
Gen. 417	0.28	0.5184	0		Gen. 417	0	0.36	0.1584		Gen. 417	0	0.2016	0.3168		417	6.30132e-113	0.56	0.44
Gen. 418	0.28	0.5184	0		Gen. 418	0	0.36	0.1584		Gen. 418	0	0.2016	0.3168		418	3.40349e-113	0.56	0.44
Gen. 419	0.28	0.5184	0		Gen. 419	0	0.36	0.1584		Gen. 419	0	0.2016	0.3168		419	1.83831e-113	0.56	0.44
Gen. 420	0.28	0.5184	0		Gen. 420	0	0.36	0.1584		Gen. 420	0	0.2016	0.3168		420	9.92912e-114	0.56	0.44
Gen. 421	0.28	0.5184	0		Gen. 421	0	0.36	0.1584		Gen. 421	0	0.2016	0.3168		421	5.36295e-114	0.56	0.44
Gen. 422	0.28	0.5184	0		Gen. 422	0	0.36	0.1584		Gen. 422	0	0.2016	0.3168		422	2.89666e-114	0.56	0.44
Gen. 423	0.28	0.5184	0		Gen. 423	0	0.36	0.1584		Gen. 423	0	0.2016	0.3168		423	1.56455e-114	0.56	0.44
Gen. 424	0.28	0.5184	0		Gen. 424	0	0.36	0.1584		Gen. 424	0	0.2016	0.3168		424	8.45051e-115	0.56	0.44
Gen. 425	0.28	0.5184	0		Gen. 425	0	0.36	0.1584		Gen. 425	0	0.2016	0.3168		425	4.56432e-115	0.56	0.44
Gen. 426	0.28	0.5184	0		Gen. 426	0	0.36	0.1584		Gen. 426	0	0.2016	0.3168		426	2.4653e-115	0.56	0.44
Gen. 427	0.28	0.5184	0		Gen. 427	0	0.36	0.1584		Gen. 427	0	0.2016	0.3168		427	1.33156e-115	0.56	0.44
Gen. 428	0.28	0.5184	0		Gen. 428	0	0.36	0.1584		Gen. 428	0	0.2016	0.3168		428	7.19209e-116	0.56	0.44
Gen. 429	0.28	0.5184	0		Gen. 429	0	0.36	0.1584		Gen. 429	0	0.2016	0.3168		429	3.88462e-116	0.56	0.44
Gen. 430	0.28	0.5184	0		Gen. 430	0	0.36	0.1584		Gen. 430	0	0.2016	0.3168		430	2.09817e-116	0.56	0.44
Gen. 431	0.28	0.5184	0		Gen. 431	0	0.36	0.1584		Gen. 431	0	0.2016	0.3168		431	1.13327e-116	0.56	0.44
Gen. 432	0.28	0.5184	0		Gen. 432	0	0.36	0.1584		Gen. 432	0	0.2016	0.3168		432	6.12107e-117	0.56	0.44
Gen. 433	0.28	0.5184	0		Gen. 433	0	0.36	0.1584		Gen. 433	0	0.2016	0.3168		433	3.30613e-117	0.56	0.44
Gen. 434	0.28	0.5184	0		Gen. 434	0	0.36	0.1584		Gen. 434	0	0.2016	0.3168		434	1.78572e-117	0.56	0.44
Gen. 435	0.28	0.5184	0		Gen. 435	0	0.36	0.1584		Gen. 435	0	0.2016	0.3168		435	9.6451e-118	0.56	0.44
Gen. 436	0.28	0.5184	0		Gen. 436	0	0.36	0.1584		Gen. 436	0	0.2016	0.3168		436	5.20954e-118	0.56	0.44
Gen. 437	0.28	0.5184	0		Gen. 437	0	0.36	0.1584		Gen. 437	0	0.2016	0.3168		437	2.8138e-118	0.56	0.44
Gen. 438	0.28	0.5184	0		Gen. 438	0	0.36	0.1584		Gen. 438	0	0.2016	0.3168		438	1.5198e-118	0.56	0.44
Gen. 439	0.28	0.5184	0		Gen. 439	0	0.36	0.1584		Gen. 439	0	0.2016	0.3168		439	8.20878e-119	0.56	0.44
Gen. 440	0.28	0.5184	0		Gen. 440	0	0.36	0.1584		Gen. 440	0	0.2016	0.3168		440	4.43376e-119	0.56	0.44
Gen. 441	0.28	0.5184	0		Gen. 441	0	0.36	0.1584		Gen. 441	0	0.2016	0.3168		441	2.39478e-119	0.56	0.44
Gen. 442	0.28	0.5184	0		Gen. 442	0	0.36	0.1584		Gen. 442	0	0.2016	0.3168		442	1.29347e-119	0.56	0.44
Gen. 443	0.28	0.5184	0		Gen. 443	0	0.36	0.1584		Gen. 443	0	0.2016	0.3168		443	6.98636e-120	0.56	0.44
Gen. 444	0.28	0.5184	0		Gen. 444	0	0.36	0.1584		Gen. 444	0	0.2016	0.3168		444	3.7735e-120	0.56	0.44
Gen. 445	0.28	0.5184	0		Gen. 445	0	0.36	0.1584		Gen. 445	0	0.2016	0.3168		445	2.03815e-120	0.56	0.44
Gen. 446	0.28	0.5184	0		Gen. 446	0	0.36	0.1584		Gen. 446	0	0.2016	0.3168		446	1.10085e-120	0.56	0.44
Gen. 447	0.28	0.5184	0		Gen. 447	0	0.36	0.1584		Gen. 447	0	0.2016	0.3168		447	5.94597e-121	0.56	0.44
Gen. 448	0.28	0.5184	0		Gen. 448	0	0.36	0.1584		Gen. 448	0	0.2016	0.3168		448	3.21156e-121	0.56	0.44
Gen. 449	0.28	0.5184	0		Gen. 449	0	0.36	0.1584		Gen. 449	0	0.2016	0.3168		449	1.73464e-121	0.56	0.44
Gen. 450	0.28	0.5184	0		Gen. 450	0	0.36	0.1584		Gen. 450	0	0.2016	0.3168		450	9.36919e-122	0.56	0.44
Gen. 451	0.28	0.5184	0		Gen. 451	0	0.36	0.1584		Gen. 451	0	0.2016	0.3168		451	5.06052e-122	0.56	0.44
Gen. 452	0.28	0.5184	0		Gen. 452	0	0.36	0.1584		Gen. 452	0	0.2016	0.3168		452	2.73331e-122	0.56	0.44
Gen. 453	0.28	0.5184	0		Gen. 453	0	0.36	0.1584		Gen. 453	0	0.2016	0.3168		453	1.47632e-122	0.56	0.44
Gen. 454	0.28	0.5184	0		Gen. 454	0	0.36	0.1584		Gen. 454	0	0.2016	0.3168		454	7.97396e-123	0.56	0.44
Gen. 455	0.28	0.5184	0		Gen. 455	0	0.36	0.1584		Gen. 455	0	0.2016	0.3168		455	4.30693e-123	0.56	0.44
Gen. 456	0.28	0.5184	0		Gen. 456	0	0.36	0.1584		Gen. 456	0	0.2016	0.3168		456	2.32627e-123	0.56	0.44
Gen. 457	0.28	0.5184	0		Gen. 457	0	0.36	0.1584		Gen. 457	0	0.2016	0.3168		457	1.25647e-123	0.56	0.44
Gen. 458	0.28	0.5184	0		Gen. 458	0	0.36	0.1584		Gen. 458	0	0.2016	0.3168		458	6.78651e-124	0.56	0.44
Gen. 459	0.28	0.5184	0		Gen. 459	0	0.36	0.1584		Gen. 459	0	0.2016	0.3168		459	3.66555e-124	0.56	0.44
Gen. 460	0.28	0.5184	0		Gen. 460	0	0.36	0.1584		Gen. 460	0	0.2016	0.3168		460	1.97985e-124	0.56	0.44
Gen. 461	0.28	0.5184	0		Gen. 461	0	0.36	0.1584		Gen. 461	0	0.2016	0.3168		461	1.06936e-124	0.56	0.44
Gen. 462	0.28	0.5184	0		Gen. 462	0	0.36	0.1584		Gen. 462	0	0.2016	0.3168		462	5.77589e-125	0.56	0.44
Gen. 463	0.28	0.5184	0		Gen. 463	0	0.36	0.1584		Gen. 463	0	0.2016	0.3168		463	3.11969e-125	0.56	0.44
Gen. 464	0.28	0.5184	0		Gen. 464	0	0.36	0.1584		Gen. 464	0	0.2016	0.3168		464	1.68502e-125	0.56	0.44
Gen. 465	0.28	0.5184	0		Gen. 465	0	0.36	0.1584		Gen. 465	0	0.2016	0.3168		465	9.10118e-126	0.56	0.44
Gen. 466	0.28	0.5184	0		Gen. 466	0	0.36	0.1584		Gen. 466	0	0.2016	0.3168		466	4.91576e-126	0.56	0.44
Gen. 467	0.28	0.5184	0		Gen. 467	0	0.36	0.1584		Gen. 467	0	0.2016	0.3168		467	2.65512e-126	0.56	0.44
Gen. 468	0.28	0.5184	0		Gen. 468	0	0.36	0.1584		Gen. 468	0	0.2016	0.3168		468	1.43409e-126	0.56	0.44
Gen. 469	0.28	0.5184	0		Gen. 469	0	0.36	0.1584		Gen. 469	0	0.2016	0.3168		469	7.74586e-127	0.56	0.44
Gen. 470	0.28	0.5184	0		Gen. 470	0	0.36	0.1584		Gen. 470	0	0.2016	0.3168		470	4.18372e-127	0.56	0.44
Gen. 471	0.28	0.5184	0		Gen. 471	0	0.36	0.1584		Gen. 471	0	0.2016	0.3168		471	2.25973e-127	0.56	0.44
Gen. 472	0.28	0.5184	0		Gen. 472	0	0.36	0.1584		Gen. 472	0	0.2016	0.3168		472	1.22053e-127	0.56	0.44
Gen. 473	0.28	0.5184	0		Gen. 473	0	0.36	0.1584		Gen. 473	0	0.2016	0.3168		473	6.59238e-128	0.56	0.44
Gen. 474	0.28	0.5184	0		Gen. 474	0	0.36	0.1584		Gen. 474	0	0.2016	0.3168		474	3.5607e-128	0.56	0.44
Gen. 475	0.28	0.5184	0		Gen. 475	0	0.36	0.1584		Gen. 475	0	0.2016	0.3168		475	1.92322e-128	0.56	0.44
Gen. 476	0.28	0.5184	0		Gen. 476	0	0.36	0.1584		Gen. 476	0	0.2016	0.3168		476	1.03877e-128	0.56	0.44
Gen. 477	0.28	0.5184	0		Gen. 477	0	0.36	0.1584		Gen. 477	0	0.2016	0.3168		477	5.61066e-129	0.56	0.44
Gen. 478	0.28	0.5184	0		Gen. 478	0	0.36	0.1584		Gen. 478	0	0.2016	0.3168		478	3.03045e-129	0.56	0.44
Gen. 479	0.28	0.5184	0		Gen. 479	0	0.36	0.1584		Gen. 479	0	0.2016	0.3168		479	1.63682e-129	0.56	0.44
Gen. 480	0.28	0.5184	0		Gen. 480	0	0.36	0.1584		Gen. 480	0	0.2016	0.3168		480	8.84083e-130	0.56	0.44

## Sheet: CRISPR-Cas
	WT♀	WT	CRISPR		GC♀	WT	CRISPR			Homing Rate	0.9
	WT♂	1	0		WT♂	0.5625	0.5625
	CRISPR♂	0.1	0.5625		CRISPR♂	0	0.5625			WT	CRISPR
									Fitness	1	0.625
									Initial Pop:	0.8	0.2
	Generations	WT	CRISPR		Generations	WT	CRISPR		Generations	WT	CRISPR
	0				0				0	0.8	0.125	Threshold for fitness 0,5
	1	0.8125	0.0703125		1	0.45	0.520312		1	0.853434	0.146566	0.0273
	2	0.868091	0.0824434		2	0.480057	0.5625		2	0.841494	0.158506
	3	0.857344	0.0891597		3	0.47334	0.5625		3	0.82909	0.17091
	4	0.846181	0.0961368		4	0.466363	0.5625		4	0.816277	0.183723
	5	0.834649	0.103344		5	0.459156	0.5625		5	0.803117	0.196883
	6	0.822805	0.110747		6	0.451753	0.5625		6	0.789677	0.210323
	7	0.810709	0.118307		7	0.444193	0.5625		7	0.77603	0.22397
	8	0.798427	0.125983		8	0.436517	0.5625		8	0.762251	0.237749
	9	0.786026	0.133734		9	0.428766	0.5625		9	0.748418	0.251582
	10	0.773576	0.141515		10	0.420985	0.5625		10	0.734605	0.265395
	11	0.761144	0.149285		11	0.413215	0.5625		11	0.720885	0.279115
	12	0.748797	0.157002		12	0.405498	0.5625		12	0.707328	0.292672
	13	0.736596	0.164628		13	0.397872	0.5625		13	0.693998	0.306002
	14	0.724598	0.172126		14	0.390374	0.5625		14	0.68095	0.31905
	15	0.712855	0.179465		15	0.383035	0.5625		15	0.668236	0.331764
	16	0.701412	0.186617		16	0.375883	0.5625		16	0.655897	0.344103
	17	0.690308	0.193558		17	0.368942	0.5625		17	0.64397	0.35603
	18	0.679573	0.200267		18	0.362233	0.5625		18	0.63248	0.36752
	19	0.669232	0.20673		19	0.35577	0.5625		19	0.621449	0.378551
	20	0.659304	0.212935		20	0.349565	0.5625		20	0.61089	0.38911
	21	0.649801	0.218875		21	0.343625	0.5625		21	0.600811	0.399189
	22	0.64073	0.224544		22	0.337956	0.5625		22	0.591215	0.408785
	23	0.632093	0.229942		23	0.332558	0.5625		23	0.582099	0.417901
	24	0.623889	0.235069		24	0.327431	0.5625		24	0.573458	0.426542
	25	0.616112	0.23993		25	0.32257	0.5625		25	0.565282	0.434718
	26	0.608754	0.244529		26	0.317971	0.5625		26	0.557559	0.442441
	27	0.601803	0.248873		27	0.313627	0.5625		27	0.550275	0.449725
	28	0.595247	0.25297		28	0.30953	0.5625		28	0.543414	0.456586
	29	0.589073	0.25683		29	0.30567	0.5625		29	0.53696	0.46304
	30	0.583264	0.26046		30	0.30204	0.5625		30	0.530895	0.469105
	31	0.577806	0.263871		31	0.298629	0.5625		31	0.525201	0.474799
	32	0.572681	0.267074		32	0.295426	0.5625		32	0.519861	0.480139
	33	0.567875	0.270078		33	0.292422	0.5625		33	0.514855	0.485145
	34	0.563369	0.272894		34	0.289606	0.5625		34	0.510166	0.489834
	35	0.559149	0.275532		35	0.286968	0.5625		35	0.505777	0.494223
	36	0.555199	0.278001		36	0.284499	0.5625		36	0.50167	0.49833
	37	0.551503	0.28031		37	0.28219	0.5625		37	0.49783	0.50217
	38	0.548047	0.28247		38	0.28003	0.5625		38	0.494241	0.505759
	39	0.544817	0.28449		39	0.27801	0.5625		39	0.490886	0.509114
	40	0.541798	0.286376		40	0.276124	0.5625		40	0.487753	0.512247
	41	0.538978	0.288139		41	0.274361	0.5625		41	0.484827	0.515173
	42	0.536345	0.289785		42	0.272715	0.5625		42	0.482096	0.517904
	43	0.533886	0.291321		43	0.271179	0.5625		43	0.479546	0.520454
	44	0.531591	0.292755		44	0.269745	0.5625		44	0.477167	0.522833
	45	0.52945	0.294094		45	0.268406	0.5625		45	0.474947	0.525053
	46	0.527452	0.295342		46	0.267158	0.5625		46	0.472876	0.527124
	47	0.525588	0.296507		47	0.265993	0.5625		47	0.470944	0.529056
	48	0.52385	0.297594		48	0.264906	0.5625		48	0.469143	0.530857
	49	0.522228	0.298607		49	0.263893	0.5625		49	0.467463	0.532537
	50	0.520716	0.299552		50	0.262948	0.5625		50	0.465896	0.534104
	51	0.519306	0.300433		51	0.262067	0.5625		51	0.464435	0.535565
	52	0.517992	0.301255		52	0.261245	0.5625		52	0.463074	0.536926
	53	0.516766	0.302021		53	0.260479	0.5625		53	0.461804	0.538196
	54	0.515624	0.302735		54	0.259765	0.5625		54	0.460621	0.539379
	55	0.514559	0.303401		55	0.259099	0.5625		55	0.459518	0.540482
	56	0.513566	0.304021		56	0.258479	0.5625		56	0.45849	0.54151
	57	0.512641	0.304599		57	0.257901	0.5625		57	0.457532	0.542468
	58	0.511779	0.305138		58	0.257362	0.5625		58	0.456639	0.543361
	59	0.510975	0.30564		59	0.25686	0.5625		59	0.455807	0.544193
	60	0.510226	0.306108		60	0.256392	0.5625		60	0.455032	0.544968
	61	0.509528	0.306545		61	0.255955	0.5625		61	0.454309	0.545691
	62	0.508878	0.306951		62	0.255549	0.5625		62	0.453635	0.546365
	63	0.508272	0.30733		63	0.25517	0.5625		63	0.453008	0.546992
	64	0.507707	0.307683		64	0.254817	0.5625		64	0.452423	0.547577
	65	0.507181	0.308012		65	0.254488	0.5625		65	0.451878	0.548122
	66	0.50669	0.308318		66	0.254182	0.5625		66	0.45137	0.54863
	67	0.506233	0.308604		67	0.253896	0.5625		67	0.450897	0.549103
	68	0.505808	0.30887		68	0.25363	0.5625		68	0.450457	0.549543
	69	0.505411	0.309118		69	0.253382	0.5625		69	0.450046	0.549954
	70	0.505041	0.309349		70	0.253151	0.5625		70	0.449663	0.550337
	71	0.504697	0.309564		71	0.252936	0.5625		71	0.449307	0.550693
	72	0.504376	0.309765		72	0.252735	0.5625		72	0.448974	0.551026
	73	0.504077	0.309952		73	0.252548	0.5625		73	0.448665	0.551335
	74	0.503798	0.310126		74	0.252374	0.5625		74	0.448376	0.551624
	75	0.503539	0.310288		75	0.252212	0.5625		75	0.448108	0.551892
	76	0.503297	0.310439		76	0.252061	0.5625		76	0.447857	0.552143
	77	0.503072	0.31058		77	0.25192	0.5625		77	0.447624	0.552376
	78	0.502862	0.310711		78	0.251789	0.5625		78	0.447407	0.552593
	79	0.502666	0.310834		79	0.251666	0.5625		79	0.447204	0.552796
	80	0.502484	0.310948		80	0.251552	0.5625		80	0.447016	0.552984
	81	0.502314	0.311054		81	0.251446	0.5625		81	0.44684	0.55316
	82	0.502156	0.311153		82	0.251347	0.5625		82	0.446676	0.553324
	83	0.502009	0.311245		83	0.251255	0.5625		83	0.446524	0.553476
	84	0.501871	0.31133		84	0.25117	0.5625		84	0.446381	0.553619
	85	0.501743	0.31141		85	0.25109	0.5625		85	0.446249	0.553751
	86	0.501624	0.311485		86	0.251015	0.5625		86	0.446126	0.553874
	87	0.501513	0.311554		87	0.250946	0.5625		87	0.446011	0.553989
	88	0.50141	0.311619		88	0.250881	0.5625		88	0.445904	0.554096
	89	0.501313	0.311679		89	0.250821	0.5625		89	0.445804	0.554196
	90	0.501224	0.311735		90	0.250765	0.5625		90	0.445711	0.554289
	91	0.50114	0.311788		91	0.250712	0.5625		91	0.445624	0.554376
	92	0.501062	0.311836		92	0.250664	0.5625		92	0.445544	0.554456
	93	0.500989	0.311882		93	0.250618	0.5625		93	0.445469	0.554531
	94	0.500922	0.311924		94	0.250576	0.5625		94	0.445399	0.554601
	95	0.500859	0.311963		95	0.250537	0.5625		95	0.445333	0.554667
	96	0.5008	0.312		96	0.2505	0.5625		96	0.445273	0.554727
	97	0.500745	0.312034		97	0.250466	0.5625		97	0.445216	0.554784
	98	0.500694	0.312066		98	0.250434	0.5625		98	0.445163	0.554837
	99	0.500647	0.312096		99	0.250404	0.5625		99	0.445114	0.554886
	100	0.500603	0.312123		100	0.250377	0.5625		100	0.445068	0.554932
	101	0.500561	0.312149		101	0.250351	0.5625		101	0.445026	0.554974
	102	0.500523	0.312173		102	0.250327	0.5625		102	0.444986	0.555014
	103	0.500487	0.312195		103	0.250305	0.5625		103	0.444949	0.555051
	104	0.500454	0.312216		104	0.250284	0.5625		104	0.444914	0.555086
	105	0.500423	0.312236		105	0.250264	0.5625		105	0.444882	0.555118
	106	0.500394	0.312254		106	0.250246	0.5625		106	0.444852	0.555148
	107	0.500367	0.312271		107	0.250229	0.5625		107	0.444824	0.555176
	108	0.500342	0.312286		108	0.250214	0.5625		108	0.444798	0.555202
	109	0.500319	0.312301		109	0.250199	0.5625		109	0.444774	0.555226
	110	0.500297	0.312314		110	0.250186	0.5625		110	0.444752	0.555248
	111	0.500277	0.312327		111	0.250173	0.5625		111	0.444731	0.555269
	112	0.500258	0.312339		112	0.250161	0.5625		112	0.444711	0.555289
	113	0.50024	0.31235		113	0.25015	0.5625		113	0.444693	0.555307
	114	0.500224	0.31236		114	0.25014	0.5625		114	0.444676	0.555324
	115	0.500208	0.31237		115	0.25013	0.5625		115	0.44466	0.55534
	116	0.500194	0.312379		116	0.250121	0.5625		116	0.444645	0.555355
	117	0.500181	0.312387		117	0.250113	0.5625		117	0.444632	0.555368
	118	0.500168	0.312395		118	0.250105	0.5625		118	0.444619	0.555381
	119	0.500157	0.312402		119	0.250098	0.5625		119	0.444607	0.555393
	120	0.500146	0.312409		120	0.250091	0.5625		120	0.444596	0.555404
	121	0.500136	0.312415		121	0.250085	0.5625		121	0.444585	0.555415
	122	0.500127	0.312421		122	0.250079	0.5625		122	0.444576	0.555424
	123	0.500118	0.312426		123	0.250074	0.5625		123	0.444567	0.555433
	124	0.50011	0.312431		124	0.250069	0.5625		124	0.444558	0.555442
	125	0.500103	0.312436		125	0.250064	0.5625		125	0.444551	0.555449
	126	0.500096	0.31244		126	0.25006	0.5625		126	0.444543	0.555457
	127	0.500089	0.312444		127	0.250056	0.5625		127	0.444537	0.555463
	128	0.500083	0.312448		128	0.250052	0.5625		128	0.44453	0.55547
	129	0.500077	0.312452		129	0.250048	0.5625		129	0.444524	0.555476
	130	0.500072	0.312455		130	0.250045	0.5625		130	0.444519	0.555481
	131	0.500067	0.312458		131	0.250042	0.5625		131	0.444514	0.555486
	132	0.500062	0.312461		132	0.250039	0.5625		132	0.444509	0.555491
	133	0.500058	0.312464		133	0.250036	0.5625		133	0.444505	0.555495
	134	0.500054	0.312466		134	0.250034	0.5625		134	0.444501	0.555499
	135	0.500051	0.312468		135	0.250032	0.5625		135	0.444497	0.555503
	136	0.500047	0.312471		136	0.250029	0.5625		136	0.444493	0.555507
	137	0.500044	0.312473		137	0.250027	0.5625		137	0.44449	0.55551
	138	0.500041	0.312474		138	0.250026	0.5625		138	0.444487	0.555513
	139	0.500038	0.312476		139	0.250024	0.5625		139	0.444484	0.555516
	140	0.500035	0.312478		140	0.250022	0.5625		140	0.444481	0.555519
	141	0.500033	0.312479		141	0.250021	0.5625		141	0.444479	0.555521
	142	0.500031	0.312481		142	0.250019	0.5625		142	0.444476	0.555524
	143	0.500029	0.312482		143	0.250018	0.5625		143	0.444474	0.555526
	144	0.500027	0.312483		144	0.250017	0.5625		144	0.444472	0.555528
	145	0.500025	0.312484		145	0.250016	0.5625		145	0.44447	0.55553
	146	0.500023	0.312486		146	0.250014	0.5625		146	0.444468	0.555532
	147	0.500022	0.312487		147	0.250013	0.5625		147	0.444467	0.555533
	148	0.50002	0.312487		148	0.250013	0.5625		148	0.444465	0.555535
	149	0.500019	0.312488		149	0.250012	0.5625		149	0.444464	0.555536
	150	0.500017	0.312489		150	0.250011	0.5625		150	0.444463	0.555537

## Sheet: CRISPR-Resistance
	CRISPR-Resistance		Homing Fail								Homing Fail
	+/+♀	+/+	+/C	C/C	+/R	C/R	R/R		+/C♀	+/+	+/C	C/C	+/R	C/R	R/R		C/C♀	+/+	+/C	C/C	+/R	C/R	R/R		+/R♀	+/+	+/C	C/C	+/R	C/R	R/R		C/R♀	+/+	+/C	C/C	+/R	C/R	R/R		R/R♀	+/+	+/C	C/C	+/R	C/R	R/R
	+/+♂	1	0	0	0	0	0		+/+♂	0.01	0.009	0.392	0	0	0		+/+♂	0	0.018	0.784	0	0	0		+/+♂	0.5	0	0	0.45	0	0		+/+♂	0	0.0045	0.392	0.45	0	0		+/+♂	0	0	0	0.9	0	0
	+/C♂	0.5	0.009	0.4	0	0	0		+/C♂	0.25	0.009	0.592	0	0	0		+/C♂	0	0.009	0.1568	0	0	0		C/+♂	0.25	0.0045	0.196	0.225	0.2	0		+/C♂	0	0	0.596	0.225	0.2	0		+/C♂	0	0	0	0.45	0.4	0
	C/C♂	0	0.018	0.784	0	0	0		C/C♂	0	0.009	0.792	0	0	0		C/C♂	0	0	0.8	0	0	0		C/C♂	0	0.009	0.392	0	0.4	0		C/C♂	0	0	0.4	0	0.4	0		C/C♂	0	0	0	0	0.8	0
	+/R♂	0.5	0	0	0.45	0	0		+/R♂	0.25	0.0045	0.196	0.225	0.2	0		+/R♂	0	0.009	0.392	0	0.4	0		+/R♂	0.25	0	0	0.45	0	0.2		+/R♂	0	0.0045	0.196	0	0.2	0.2		+/R♂	0	0	0	0.45	0	0.4
	C/R♂	0	0.009	0.392	0.45	0	0		C/R♂	0	0.0045	0.596	0.225	0.2	0		C/R♂	0	0	0.4	0	0.4	0		C/R♂	0	0.0045	0.196	0	0.2	0.2		C/R♂	0	0	0.2	0	0.4	0.2		C/R♂	0	0	0	0	0.4	0.4
	R/R♂	0	0	0	0.9	0	0		R/R♂	0	0	0	0.45	0.4	0		R/R♂	0	0	0	0	0.8	0		R/R♂	0	0	0	0.45	0	0.4		R/R♂	0	0	0	0	0.4	0.4		R/R♂	0	0	0	0	0	0.8
																																																	Fitness
																																																	Initial Pop.
	Generations	+/+	+/C	C/C	+/R	C/R	R/R		Generations	+/+	+/C	C/C	+/R	C/R	R/R		Generations	+/+	+/C	C/C	+/R	C/R	R/R		Generations	+/+	+/C	C/C	+/R	C/R	R/R		Generations	+/+	+/C	C/C	+/R	C/R	R/R		Generations	+/+	+/C	C/C	+/R	C/R	R/R		Generations
	0								0								0								0								0								0								0
	1	0.95	0.00072	0.03136	0	0	0		1	0.0095	0.00891	0.40408	0	0	0		1	0	0.0171	0.7768	0	0	0		1	0.475	0.00036	0.01568	0.4275	0.016	0		1	0	0.004275	0.3884	0.4275	0.016	0		1	0	0	0	0.855	0.032	0		1
	2	0.936202	0.00114836	0.050029	0	0	0		2	0.00970943	0.009	0.417519	0	0	0		2	0	0.0168516	0.78412	0	0	0		2	0.468101	0.000574182	0.0250088	0.421291	0.0255192	0		2	0	0.00420972	0.392794	0.421291	0.0255192	0		2	0	0	0	0.842582	0.0510384	0		2
	3	0.899534	0.00180839	0.0787832	0	0	0		3	0.00953573	0.009	0.432187	0	0	0		3	0	0.0161916	0.784206	0	0	0		3	0.449767	0.000904196	0.0393828	0.40479	0.0401865	0		3	0	0.00404294	0.393245	0.40479	0.0401865	0		3	0	0	0	0.80958	0.080373	0		3
	4	0.842594	0.00283331	0.123433	0	0	0		4	0.00925529	0.009	0.454962	0	0	0		4	0	0.0151667	0.784368	0	0	0		4	0.421297	0.00141665	0.0617031	0.379167	0.0629624	0		4	0	0.00378406	0.393936	0.379167	0.0629624	0		4	0	0	0	0.758335	0.125925	0		4
	5	0.755681	0.00439774	0.191587	0	0	0		5	0.00880019	0.009	0.489728	0	0	0		5	0	0.0136023	0.784685	0	0	0		5	0.377841	0.00219887	0.095773	0.340057	0.0977275	0		5	0	0.00338915	0.39497	0.340057	0.0977275	0		5	0	0	0	0.680113	0.195455	0		5
	6	0.627521	0.00670463	0.292082	0	0	0		6	0.0080601	0.009	0.540992	0	0	0		6	0	0.0112954	0.785332	0	0	0		6	0.31376	0.00335231	0.146012	0.282384	0.148992	0		6	0	0.00280745	0.396437	0.282384	0.148992	0		6	0	0	0	0.564769	0.297984	0		6
	7	0.45189	0.00986598	0.429795	0	0	0		7	0.00687285	0.009	0.611244	0	0	0		7	0	0.00813402	0.786667	0	0	0		7	0.225945	0.00493299	0.214859	0.20335	0.219244	0		7	0	0.00201189	0.398306	0.20335	0.219244	0		7	0	0	0	0.406701	0.438488	0		7
	8	0.246947	0.0135549	0.590479	0	0	0		8	0.00508122	0.009	0.693221	0	0	0		8	0	0.00444505	0.789277	0	0	0		8	0.123474	0.00677747	0.295197	0.111126	0.301221	0		8	0	0.00108728	0.400156	0.111126	0.301221	0		8	0	0	0	0.222253	0.602442	0		8
	9	0.0781868	0.0165926	0.722768	0	0	0		9	0.00281526	0.009	0.760725	0	0	0		9	0	0.00140736	0.793477	0	0	0		9	0.0390934	0.00829632	0.361351	0.035184	0.368725	0		9	0	0.000333166	0.401034	0.035184	0.368725	0		9	0	0	0	0.0703681	0.737451	0		9
	10	0.00892718	0.0178393	0.777027	0	0	0		10	0.000887498	0.009	0.788429	0	0	0		10	0	0.000160689	0.797788	0	0	0		10	0.00446359	0.00891966	0.388501	0.00401723	0.396429	0		10	0	3.28417e-05	0.40058	0.00401723	0.396429	0		10	0	0	0	0.00803446	0.792858	0		10
	11	0.000284838	0.0179949	0.78378	0	0	0		11	0.000100637	0.009	0.791886	0	0	0		11	0	5.12708e-06	0.799742	0	0	0		11	0.000142419	0.00899744	0.391888	0.000128177	0.399886	0		11	0	3.83707e-07	0.400078	0.000128177	0.399886	0		11	0	0	0	0.000256354	0.799772	0		11
	12	6.48964e-06	0.0179999	0.783995	0	0	0		12	3.20533e-06	0.009	0.791997	0	0	0		12	0	1.16813e-07	0.799992	0	0	0		12	3.24482e-06	0.00899994	0.391997	2.92034e-06	0.399997	0		12	0	3.62678e-10	0.400003	2.92034e-06	0.399997	0		12	0	0	0	5.84067e-06	0.799995	0		12
	13	1.46069e-07	0.018	0.784	0	0	0		13	7.30092e-08	0.009	0.792	0	0	0		13	0	2.62925e-09	0.8	0	0	0		13	7.30347e-08	0.009	0.392	6.57312e-08	0.4	0		13	0	2.34054e-13	0.4	6.57312e-08	0.4	0		13	0	0	0	1.31462e-07	0.8	0		13
	14	3.28659e-09	0.018	0.784	0	0	0		14	1.64328e-09	0.009	0.792	0	0	0		14	0	5.91586e-11	0.8	0	0	0		14	1.64329e-09	0.009	0.392	1.47896e-09	0.4	0		14	0	1.19975e-16	0.4	1.47896e-09	0.4	0		14	0	0	0	2.95793e-09	0.8	0		14
	15	7.39482e-11	0.018	0.784	0	0	0		15	3.69741e-11	0.009	0.792	0	0	0		15	0	1.33107e-12	0.8	0	0	0		15	3.69741e-11	0.009	0.392	3.32767e-11	0.4	0		15	0	6.07588e-20	0.4	3.32767e-11	0.4	0		15	0	0	0	6.65534e-11	0.8	0		15
	16	1.66384e-12	0.018	0.784	0	0	0		16	8.31918e-13	0.009	0.792	0	0	0		16	0	2.9949e-14	0.8	0	0	0		16	8.31918e-13	0.009	0.392	7.48726e-13	0.4	0		16	0	3.07594e-23	0.4	7.48726e-13	0.4	0		16	0	0	0	1.49745e-12	0.8	0		16
	17	3.74363e-14	0.018	0.784	0	0	0		17	1.87181e-14	0.009	0.792	0	0	0		17	0	6.73853e-16	0.8	0	0	0		17	1.87181e-14	0.009	0.392	1.68463e-14	0.4	0		17	0	1.5572e-26	0.4	1.68463e-14	0.4	0		17	0	0	0	3.36927e-14	0.8	0		17
	18	8.42317e-16	0.018	0.784	0	0	0		18	4.21158e-16	0.009	0.792	0	0	0		18	0	1.51617e-17	0.8	0	0	0		18	4.21158e-16	0.009	0.392	3.79042e-16	0.4	0		18	0	7.8833e-30	0.4	3.79042e-16	0.4	0		18	0	0	0	7.58085e-16	0.8	0		18
	19	1.89521e-17	0.018	0.784	0	0	0		19	9.47606e-18	0.009	0.792	0	0	0		19	0	3.41138e-19	0.8	0	0	0		19	9.47606e-18	0.009	0.392	8.52845e-18	0.4	0		19	0	3.99092e-33	0.4	8.52845e-18	0.4	0		19	0	0	0	1.70569e-17	0.8	0		19
	20	4.26423e-19	0.018	0.784	0	0	0		20	2.13211e-19	0.009	0.792	0	0	0		20	0	7.67561e-21	0.8	0	0	0		20	2.13211e-19	0.009	0.392	1.9189e-19	0.4	0		20	0	2.0204e-36	0.4	1.9189e-19	0.4	0		20	0	0	0	3.8378e-19	0.8	0		20
	21	9.59451e-21	0.018	0.784	0	0	0		21	4.79726e-21	0.009	0.792	0	0	0		21	0	1.72701e-22	0.8	0	0	0		21	4.79726e-21	0.009	0.392	4.31753e-21	0.4	0		21	0	1.02283e-39	0.4	4.31753e-21	0.4	0		21	0	0	0	8.63506e-21	0.8	0		21
	22	2.15877e-22	0.018	0.784	0	0	0		22	1.07938e-22	0.009	0.792	0	0	0		22	0	3.88578e-24	0.8	0	0	0		22	1.07938e-22	0.009	0.392	9.71444e-23	0.4	0		22	0	5.17807e-43	0.4	9.71444e-23	0.4	0		22	0	0	0	1.94289e-22	0.8	0		22
	23	4.85722e-24	0.018	0.784	0	0	0		23	2.42861e-24	0.009	0.792	0	0	0		23	0	8.743e-26	0.8	0	0	0		23	2.42861e-24	0.009	0.392	2.18575e-24	0.4	0		23	0	2.6214e-46	0.4	2.18575e-24	0.4	0		23	0	0	0	4.3715e-24	0.8	0		23
	24	1.09287e-25	0.018	0.784	0	0	0		24	5.46437e-26	0.009	0.792	0	0	0		24	0	1.96717e-27	0.8	0	0	0		24	5.46437e-26	0.009	0.392	4.91794e-26	0.4	0		24	0	1.32708e-49	0.4	4.91794e-26	0.4	0		24	0	0	0	9.83587e-26	0.8	0		24
	25	2.45897e-27	0.018	0.784	0	0	0		25	1.22948e-27	0.009	0.792	0	0	0		25	0	4.42614e-29	0.8	0	0	0		25	1.22948e-27	0.009	0.392	1.10654e-27	0.4	0		25	0	6.71836e-53	0.4	1.10654e-27	0.4	0		25	0	0	0	2.21307e-27	0.8	0		25
	26	5.53268e-29	0.018	0.784	0	0	0		26	2.76634e-29	0.009	0.792	0	0	0		26	0	9.95882e-31	0.8	0	0	0		26	2.76634e-29	0.009	0.392	2.48971e-29	0.4	0		26	0	3.40117e-56	0.4	2.48971e-29	0.4	0		26	0	0	0	4.97941e-29	0.8	0		26
	27	1.24485e-30	0.018	0.784	0	0	0		27	6.22426e-31	0.009	0.792	0	0	0		27	0	2.24073e-32	0.8	0	0	0		27	6.22426e-31	0.009	0.392	5.60184e-31	0.4	0		27	0	1.72184e-59	0.4	5.60184e-31	0.4	0		27	0	0	0	1.12037e-30	0.8	0		27
	28	2.80092e-32	0.018	0.784	0	0	0		28	1.40046e-32	0.009	0.792	0	0	0		28	0	5.04165e-34	0.8	0	0	0		28	1.40046e-32	0.009	0.392	1.26041e-32	0.4	0		28	0	8.71683e-63	0.4	1.26041e-32	0.4	0		28	0	0	0	2.52083e-32	0.8	0		28
	29	6.30207e-34	0.018	0.784	0	0	0		29	3.15103e-34	0.009	0.792	0	0	0		29	0	1.13437e-35	0.8	0	0	0		29	3.15103e-34	0.009	0.392	2.83593e-34	0.4	0		29	0	4.41289e-66	0.4	2.83593e-34	0.4	0		29	0	0	0	5.67186e-34	0.8	0		29
	30	1.41797e-35	0.018	0.784	0	0	0		30	7.08983e-36	0.009	0.792	0	0	0		30	0	2.55234e-37	0.8	0	0	0		30	7.08983e-36	0.009	0.392	6.38084e-36	0.4	0		30	0	2.23403e-69	0.4	6.38084e-36	0.4	0		30	0	0	0	1.27617e-35	0.8	0		30
	31	3.19042e-37	0.018	0.784	0	0	0		31	1.59521e-37	0.009	0.792	0	0	0		31	0	5.74276e-39	0.8	0	0	0		31	1.59521e-37	0.009	0.392	1.43569e-37	0.4	0		31	0	1.13098e-72	0.4	1.43569e-37	0.4	0		31	0	0	0	2.87138e-37	0.8	0		31
	32	7.17845e-39	0.018	0.784	0	0	0		32	3.58922e-39	0.009	0.792	0	0	0		32	0	1.29212e-40	0.8	0	0	0		32	3.58922e-39	0.009	0.392	3.2303e-39	0.4	0		32	0	5.72557e-76	0.4	3.2303e-39	0.4	0		32	0	0	0	6.4606e-39	0.8	0		32
	33	1.61515e-40	0.018	0.784	0	0	0		33	8.07575e-41	0.009	0.792	0	0	0		33	0	2.90727e-42	0.8	0	0	0		33	8.07575e-41	0.009	0.392	7.26818e-41	0.4	0		33	0	2.89857e-79	0.4	7.26818e-41	0.4	0		33	0	0	0	1.45364e-40	0.8	0		33
	34	3.63409e-42	0.018	0.784	0	0	0		34	1.81704e-42	0.009	0.792	0	0	0		34	0	6.54136e-44	0.8	0	0	0		34	1.81704e-42	0.009	0.392	1.63534e-42	0.4	0		34	0	1.4674e-82	0.4	1.63534e-42	0.4	0		34	0	0	0	3.27068e-42	0.8	0		34
	35	8.1767e-44	0.018	0.784	0	0	0		35	4.08835e-44	0.009	0.792	0	0	0		35	0	1.47181e-45	0.8	0	0	0		35	4.08835e-44	0.009	0.392	3.67952e-44	0.4	0		35	0	7.42872e-86	0.4	3.67952e-44	0.4	0		35	0	0	0	7.35903e-44	0.8	0		35
	36	1.83976e-45	0.018	0.784	0	0	0		36	9.19879e-46	0.009	0.792	0	0	0		36	0	3.31156e-47	0.8	0	0	0		36	9.19879e-46	0.009	0.392	8.27891e-46	0.4	0		36	0	3.76079e-89	0.4	8.27891e-46	0.4	0		36	0	0	0	1.65578e-45	0.8	0		36
	37	4.13945e-47	0.018	0.784	0	0	0		37	2.06973e-47	0.009	0.792	0	0	0		37	0	7.45102e-49	0.8	0	0	0		37	2.06973e-47	0.009	0.392	1.86275e-47	0.4	0		37	0	1.9039e-92	0.4	1.86275e-47	0.4	0		37	0	0	0	3.72551e-47	0.8	0		37
	38	9.31377e-49	0.018	0.784	0	0	0		38	4.65689e-49	0.009	0.792	0	0	0		38	0	1.67648e-50	0.8	0	0	0		38	4.65689e-49	0.009	0.392	4.1912e-49	0.4	0		38	0	9.63849e-96	0.4	4.1912e-49	0.4	0		38	0	0	0	8.3824e-49	0.8	0		38
	39	2.0956e-50	0.018	0.784	0	0	0		39	1.0478e-50	0.009	0.792	0	0	0		39	0	3.77208e-52	0.8	0	0	0		39	1.0478e-50	0.009	0.392	9.4302e-51	0.4	0		39	0	4.87948e-99	0.4	9.4302e-51	0.4	0		39	0	0	0	1.88604e-50	0.8	0		39
	40	4.7151e-52	0.018	0.784	0	0	0		40	2.35755e-52	0.009	0.792	0	0	0		40	0	8.48718e-54	0.8	0	0	0		40	2.35755e-52	0.009	0.392	2.12179e-52	0.4	0		40	0	2.47024e-102	0.4	2.12179e-52	0.4	0		40	0	0	0	4.24359e-52	0.8	0		40
	41	1.0609e-53	0.018	0.784	0	0	0		41	5.30449e-54	0.009	0.792	0	0	0		41	0	1.90961e-55	0.8	0	0	0		41	5.30449e-54	0.009	0.392	4.77404e-54	0.4	0		41	0	1.25056e-105	0.4	4.77404e-54	0.4	0		41	0	0	0	9.54807e-54	0.8	0		41
	42	2.38702e-55	0.018	0.784	0	0	0		42	1.19351e-55	0.009	0.792	0	0	0		42	0	4.29663e-57	0.8	0	0	0		42	1.19351e-55	0.009	0.392	1.07416e-55	0.4	0		42	0	6.33095e-109	0.4	1.07416e-55	0.4	0		42	0	0	0	2.14832e-55	0.8	0		42
	43	5.37079e-57	0.018	0.784	0	0	0		43	2.6854e-57	0.009	0.792	0	0	0		43	0	9.66742e-59	0.8	0	0	0		43	2.6854e-57	0.009	0.392	2.41686e-57	0.4	0		43	0	3.20504e-112	0.4	2.41686e-57	0.4	0		43	0	0	0	4.83371e-57	0.8	0		43
	44	1.20843e-58	0.018	0.784	0	0	0		44	6.04214e-59	0.009	0.792	0	0	0		44	0	2.17517e-60	0.8	0	0	0		44	6.04214e-59	0.009	0.392	5.43793e-59	0.4	0		44	0	1.62255e-115	0.4	5.43793e-59	0.4	0		44	0	0	0	1.08759e-58	0.8	0		44
	45	2.71896e-60	0.018	0.784	0	0	0		45	1.35948e-60	0.009	0.792	0	0	0		45	0	4.89413e-62	0.8	0	0	0		45	1.35948e-60	0.009	0.392	1.22353e-60	0.4	0		45	0	8.21418e-119	0.4	1.22353e-60	0.4	0		45	0	0	0	2.44707e-60	0.8	0		45
	46	6.11767e-62	0.018	0.784	0	0	0		46	3.05883e-62	0.009	0.792	0	0	0		46	0	1.10118e-63	0.8	0	0	0		46	3.05883e-62	0.009	0.392	2.75295e-62	0.4	0		46	0	4.15843e-122	0.4	2.75295e-62	0.4	0		46	0	0	0	5.5059e-62	0.8	0		46
	47	1.37648e-63	0.018	0.784	0	0	0		47	6.88238e-64	0.009	0.792	0	0	0		47	0	2.47766e-65	0.8	0	0	0		47	6.88238e-64	0.009	0.392	6.19414e-64	0.4	0		47	0	2.1052e-125	0.4	6.19414e-64	0.4	0		47	0	0	0	1.23883e-63	0.8	0		47
	48	3.09707e-65	0.018	0.784	0	0	0		48	1.54853e-65	0.009	0.792	0	0	0		48	0	5.57472e-67	0.8	0	0	0		48	1.54853e-65	0.009	0.392	1.39368e-65	0.4	0		48	0	1.06576e-128	0.4	1.39368e-65	0.4	0		48	0	0	0	2.78736e-65	0.8	0		48
	49	6.9684e-67	0.018	0.784	0	0	0		49	3.4842e-67	0.009	0.792	0	0	0		49	0	1.25431e-68	0.8	0	0	0		49	3.4842e-67	0.009	0.392	3.13578e-67	0.4	0		49	0	5.39541e-132	0.4	3.13578e-67	0.4	0		49	0	0	0	6.27156e-67	0.8	0		49
	50	1.56789e-68	0.018	0.784	0	0	0		50	7.83946e-69	0.009	0.792	0	0	0		50	0	2.8222e-70	0.8	0	0	0		50	7.83946e-69	0.009	0.392	7.05551e-69	0.4	0		50	0	2.73143e-135	0.4	7.05551e-69	0.4	0		50	0	0	0	1.4111e-68	0.8	0		50
	51	3.52775e-70	0.018	0.784	0	0	0		51	1.76388e-70	0.009	0.792	0	0	0		51	0	6.34996e-72	0.8	0	0	0		51	1.76388e-70	0.009	0.392	1.58749e-70	0.4	0		51	0	1.38278e-138	0.4	1.58749e-70	0.4	0		51	0	0	0	3.17498e-70	0.8	0		51
	52	7.93745e-72	0.018	0.784	0	0	0		52	3.96872e-72	0.009	0.792	0	0	0		52	0	1.42874e-73	0.8	0	0	0		52	3.96872e-72	0.009	0.392	3.57185e-72	0.4	0		52	0	7.00034e-142	0.4	3.57185e-72	0.4	0		52	0	0	0	7.1437e-72	0.8	0		52
	53	1.78593e-73	0.018	0.784	0	0	0		53	8.92963e-74	0.009	0.792	0	0	0		53	0	3.21467e-75	0.8	0	0	0		53	8.92963e-74	0.009	0.392	8.03667e-74	0.4	0		53	0	3.54392e-145	0.4	8.03667e-74	0.4	0		53	0	0	0	1.60733e-73	0.8	0		53
	54	4.01833e-75	0.018	0.784	0	0	0		54	2.00917e-75	0.009	0.792	0	0	0		54	0	7.233e-77	0.8	0	0	0		54	2.00917e-75	0.009	0.392	1.80825e-75	0.4	0		54	0	1.79411e-148	0.4	1.80825e-75	0.4	0		54	0	0	0	3.6165e-75	0.8	0		54
	55	9.04125e-77	0.018	0.784	0	0	0		55	4.52063e-77	0.009	0.792	0	0	0		55	0	1.62743e-78	0.8	0	0	0		55	4.52063e-77	0.009	0.392	4.06856e-77	0.4	0		55	0	9.08269e-152	0.4	4.06856e-77	0.4	0		55	0	0	0	8.13713e-77	0.8	0		55
	56	2.03428e-78	0.018	0.784	0	0	0		56	1.01714e-78	0.009	0.792	0	0	0		56	0	3.66171e-80	0.8	0	0	0		56	1.01714e-78	0.009	0.392	9.15427e-79	0.4	0		56	0	4.59811e-155	0.4	9.15427e-79	0.4	0		56	0	0	0	1.83085e-78	0.8	0		56
	57	4.57713e-80	0.018	0.784	0	0	0		57	2.28857e-80	0.009	0.792	0	0	0		57	0	8.23884e-82	0.8	0	0	0		57	2.28857e-80	0.009	0.392	2.05971e-80	0.4	0		57	0	2.32779e-158	0.4	2.05971e-80	0.4	0		57	0	0	0	4.11942e-80	0.8	0		57
	58	1.02985e-81	0.018	0.784	0	0	0		58	5.14927e-82	0.009	0.792	0	0	0		58	0	1.85374e-83	0.8	0	0	0		58	5.14927e-82	0.009	0.392	4.63435e-82	0.4	0		58	0	1.17845e-161	0.4	4.63435e-82	0.4	0		58	0	0	0	9.26869e-82	0.8	0		58
	59	2.31717e-83	0.018	0.784	0	0	0		59	1.15859e-83	0.009	0.792	0	0	0		59	0	4.17091e-85	0.8	0	0	0		59	1.15859e-83	0.009	0.392	1.04273e-83	0.4	0		59	0	5.96588e-165	0.4	1.04273e-83	0.4	0		59	0	0	0	2.08546e-83	0.8	0		59
	60	5.21364e-85	0.018	0.784	0	0	0		60	2.60682e-85	0.009	0.792	0	0	0		60	0	9.38455e-87	0.8	0	0	0		60	2.60682e-85	0.009	0.392	2.34614e-85	0.4	0		60	0	3.02023e-168	0.4	2.34614e-85	0.4	0		60	0	0	0	4.69228e-85	0.8	0		60
	61	1.17307e-86	0.018	0.784	0	0	0		61	5.86535e-87	0.009	0.792	0	0	0		61	0	2.11152e-88	0.8	0	0	0		61	5.86535e-87	0.009	0.392	5.27881e-87	0.4	0		61	0	1.52899e-171	0.4	5.27881e-87	0.4	0		61	0	0	0	1.05576e-86	0.8	0		61
	62	2.63941e-88	0.018	0.784	0	0	0		62	1.3197e-88	0.009	0.792	0	0	0		62	0	4.75093e-90	0.8	0	0	0		62	1.3197e-88	0.009	0.392	1.18773e-88	0.4	0		62	0	7.74051e-175	0.4	1.18773e-88	0.4	0		62	0	0	0	2.37546e-88	0.8	0		62
	63	5.93866e-90	0.018	0.784	0	0	0		63	2.96933e-90	0.009	0.792	0	0	0		63	0	1.06896e-91	0.8	0	0	0		63	2.96933e-90	0.009	0.392	2.6724e-90	0.4	0		63	0	3.91863e-178	0.4	2.6724e-90	0.4	0		63	0	0	0	5.3448e-90	0.8	0		63
	64	1.3362e-91	0.018	0.784	0	0	0		64	6.681e-92	0.009	0.792	0	0	0		64	0	2.40516e-93	0.8	0	0	0		64	6.681e-92	0.009	0.392	6.0129e-92	0.4	0		64	0	1.98381e-181	0.4	6.0129e-92	0.4	0		64	0	0	0	1.20258e-91	0.8	0		64
	65	3.00645e-93	0.018	0.784	0	0	0		65	1.50322e-93	0.009	0.792	0	0	0		65	0	5.41161e-95	0.8	0	0	0		65	1.50322e-93	0.009	0.392	1.3529e-93	0.4	0		65	0	1.0043e-184	0.4	1.3529e-93	0.4	0		65	0	0	0	2.7058e-93	0.8	0		65
	66	6.76451e-95	0.018	0.784	0	0	0		66	3.38225e-95	0.009	0.792	0	0	0		66	0	1.21761e-96	0.8	0	0	0		66	3.38225e-95	0.009	0.392	3.04403e-95	0.4	0		66	0	5.08428e-188	0.4	3.04403e-95	0.4	0		66	0	0	0	6.08806e-95	0.8	0		66
	67	1.52201e-96	0.018	0.784	0	0	0		67	7.61007e-97	0.009	0.792	0	0	0		67	0	2.73963e-98	0.8	0	0	0		67	7.61007e-97	0.009	0.392	6.84906e-97	0.4	0		67	0	2.57392e-191	0.4	6.84906e-97	0.4	0		67	0	0	0	1.36981e-96	0.8	0		67
	68	3.42453e-98	0.018	0.784	0	0	0		68	1.71227e-98	0.009	0.792	0	0	0		68	0	6.16416e-100	0.8	0	0	0		68	1.71227e-98	0.009	0.392	1.54104e-98	0.4	0		68	0	1.30305e-194	0.4	1.54104e-98	0.4	0		68	0	0	0	3.08208e-98	0.8	0		68
	69	7.7052e-100	0.018	0.784	0	0	0		69	3.8526e-100	0.009	0.792	0	0	0		69	0	1.38694e-101	0.8	0	0	0		69	3.8526e-100	0.009	0.392	3.46734e-100	0.4	0		69	0	6.59667e-198	0.4	3.46734e-100	0.4	0		69	0	0	0	6.93468e-100	0.8	0		69
	70	1.73367e-101	0.018	0.784	0	0	0		70	8.66835e-102	0.009	0.792	0	0	0		70	0	3.1206e-103	0.8	0	0	0		70	8.66835e-102	0.009	0.392	7.80151e-102	0.4	0		70	0	3.33957e-201	0.4	7.80151e-102	0.4	0		70	0	0	0	1.5603e-101	0.8	0		70
	71	3.90076e-103	0.018	0.784	0	0	0		71	1.95038e-103	0.009	0.792	0	0	0		71	0	7.02136e-105	0.8	0	0	0		71	1.95038e-103	0.009	0.392	1.75534e-103	0.4	0		71	0	1.69066e-204	0.4	1.75534e-103	0.4	0		71	0	0	0	3.51068e-103	0.8	0		71
	72	8.7767e-105	0.018	0.784	0	0	0		72	4.38835e-105	0.009	0.792	0	0	0		72	0	1.57981e-106	0.8	0	0	0		72	4.38835e-105	0.009	0.392	3.94952e-105	0.4	0		72	0	8.55894e-208	0.4	3.94952e-105	0.4	0		72	0	0	0	7.89903e-105	0.8	0		72
	73	1.97476e-106	0.018	0.784	0	0	0		73	9.87379e-107	0.009	0.792	0	0	0		73	0	3.55456e-108	0.8	0	0	0		73	9.87379e-107	0.009	0.392	8.88641e-107	0.4	0		73	0	4.33296e-211	0.4	8.88641e-107	0.4	0		73	0	0	0	1.77728e-106	0.8	0		73
	74	4.4432e-108	0.018	0.784	0	0	0		74	2.2216e-108	0.009	0.792	0	0	0		74	0	7.99777e-110	0.8	0	0	0		74	2.2216e-108	0.009	0.392	1.99944e-108	0.4	0		74	0	2.19356e-214	0.4	1.99944e-108	0.4	0		74	0	0	0	3.99888e-108	0.8	0		74
	75	9.99721e-110	0.018	0.784	0	0	0		75	4.99861e-110	0.009	0.792	0	0	0		75	0	1.7995e-111	0.8	0	0	0		75	4.99861e-110	0.009	0.392	4.49874e-110	0.4	0		75	0	1.11049e-217	0.4	4.49874e-110	0.4	0		75	0	0	0	8.99749e-110	0.8	0		75
	76	2.24937e-111	0.018	0.784	0	0	0		76	1.12469e-111	0.009	0.792	0	0	0		76	0	4.04887e-113	0.8	0	0	0		76	1.12469e-111	0.009	0.392	1.01222e-111	0.4	0		76	0	5.62186e-221	0.4	1.01222e-111	0.4	0		76	0	0	0	2.02444e-111	0.8	0		76
	77	5.06109e-113	0.018	0.784	0	0	0		77	2.53054e-113	0.009	0.792	0	0	0		77	0	9.10996e-115	0.8	0	0	0		77	2.53054e-113	0.009	0.392	2.27749e-113	0.4	0		77	0	2.84607e-224	0.4	2.27749e-113	0.4	0		77	0	0	0	4.55498e-113	0.8	0		77
	78	1.13874e-114	0.018	0.784	0	0	0		78	5.69372e-115	0.009	0.792	0	0	0		78	0	2.04974e-116	0.8	0	0	0		78	5.69372e-115	0.009	0.392	5.12435e-115	0.4	0		78	0	1.44082e-227	0.4	5.12435e-115	0.4	0		78	0	0	0	1.02487e-114	0.8	0		78
	79	2.56218e-116	0.018	0.784	0	0	0		79	1.28109e-116	0.009	0.792	0	0	0		79	0	4.61192e-118	0.8	0	0	0		79	1.28109e-116	0.009	0.392	1.15298e-116	0.4	0		79	0	7.29416e-231	0.4	1.15298e-116	0.4	0		79	0	0	0	2.30596e-116	0.8	0		79
	80	5.7649e-118	0.018	0.784	0	0	0		80	2.88245e-118	0.009	0.792	0	0	0		80	0	1.03768e-119	0.8	0	0	0		80	2.88245e-118	0.009	0.392	2.5942e-118	0.4	0		80	0	3.69267e-234	0.4	2.5942e-118	0.4	0		80	0	0	0	5.18841e-118	0.8	0		80
	81	1.2971e-119	0.018	0.784	0	0	0		81	6.48551e-120	0.009	0.792	0	0	0		81	0	2.33478e-121	0.8	0	0	0		81	6.48551e-120	0.009	0.392	5.83696e-120	0.4	0		81	0	1.86941e-237	0.4	5.83696e-120	0.4	0		81	0	0	0	1.16739e-119	0.8	0		81
	82	2.91848e-121	0.018	0.784	0	0	0		82	1.45924e-121	0.009	0.792	0	0	0		82	0	5.25326e-123	0.8	0	0	0		82	1.45924e-121	0.009	0.392	1.31332e-121	0.4	0		82	0	9.46391e-241	0.4	1.31332e-121	0.4	0		82	0	0	0	2.62663e-121	0.8	0		82
	83	6.56658e-123	0.018	0.784	0	0	0		83	3.28329e-123	0.009	0.792	0	0	0		83	0	1.18198e-124	0.8	0	0	0		83	3.28329e-123	0.009	0.392	2.95496e-123	0.4	0		83	0	4.7911e-244	0.4	2.95496e-123	0.4	0		83	0	0	0	5.90992e-123	0.8	0		83
	84	1.47748e-124	0.018	0.784	0	0	0		84	7.3874e-125	0.009	0.792	0	0	0		84	0	2.65946e-126	0.8	0	0	0		84	7.3874e-125	0.009	0.392	6.64866e-125	0.4	0		84	0	2.4255e-247	0.4	6.64866e-125	0.4	0		84	0	0	0	1.32973e-124	0.8	0		84
	85	3.32433e-126	0.018	0.784	0	0	0		85	1.66216e-126	0.009	0.792	0	0	0		85	0	5.98379e-128	0.8	0	0	0		85	1.66216e-126	0.009	0.392	1.49595e-126	0.4	0		85	0	1.22791e-250	0.4	1.49595e-126	0.4	0		85	0	0	0	2.9919e-126	0.8	0		85
	86	7.47974e-128	0.018	0.784	0	0	0		86	3.73987e-128	0.009	0.792	0	0	0		86	0	1.34635e-129	0.8	0	0	0		86	3.73987e-128	0.009	0.392	3.36588e-128	0.4	0		86	0	6.21628e-254	0.4	3.36588e-128	0.4	0		86	0	0	0	6.73177e-128	0.8	0		86
	87	1.68294e-129	0.018	0.784	0	0	0		87	8.41471e-130	0.009	0.792	0	0	0		87	0	3.0293e-131	0.8	0	0	0		87	8.41471e-130	0.009	0.392	7.57324e-130	0.4	0		87	0	3.14699e-257	0.4	7.57324e-130	0.4	0		87	0	0	0	1.51465e-129	0.8	0		87
	88	3.78662e-131	0.018	0.784	0	0	0		88	1.89331e-131	0.009	0.792	0	0	0		88	0	6.81591e-133	0.8	0	0	0		88	1.89331e-131	0.009	0.392	1.70398e-131	0.4	0		88	0	1.59316e-260	0.4	1.70398e-131	0.4	0		88	0	0	0	3.40796e-131	0.8	0		88
	89	8.51989e-133	0.018	0.784	0	0	0		89	4.25995e-133	0.009	0.792	0	0	0		89	0	1.53358e-134	0.8	0	0	0		89	4.25995e-133	0.009	0.392	3.83395e-133	0.4	0		89	0	8.0654e-264	0.4	3.83395e-133	0.4	0		89	0	0	0	7.6679e-133	0.8	0		89
	90	1.91698e-134	0.018	0.784	0	0	0		90	9.58488e-135	0.009	0.792	0	0	0		90	0	3.45056e-136	0.8	0	0	0		90	9.58488e-135	0.009	0.392	8.62639e-135	0.4	0		90	0	4.08311e-267	0.4	8.62639e-135	0.4	0		90	0	0	0	1.72528e-134	0.8	0		90
	91	4.3132e-136	0.018	0.784	0	0	0		91	2.1566e-136	0.009	0.792	0	0	0		91	0	7.76375e-138	0.8	0	0	0		91	2.1566e-136	0.009	0.392	1.94094e-136	0.4	0		91	0	2.06707e-270	0.4	1.94094e-136	0.4	0		91	0	0	0	3.88188e-136	0.8	0		91
	92	9.70469e-138	0.018	0.784	0	0	0		92	4.85234e-138	0.009	0.792	0	0	0		92	0	1.74684e-139	0.8	0	0	0		92	4.85234e-138	0.009	0.392	4.36711e-138	0.4	0		92	0	1.04646e-273	0.4	4.36711e-138	0.4	0		92	0	0	0	8.73422e-138	0.8	0		92
	93	2.18356e-139	0.018	0.784	0	0	0		93	1.09178e-139	0.009	0.792	0	0	0		93	0	3.9304e-141	0.8	0	0	0		93	1.09178e-139	0.009	0.392	9.826e-140	0.4	0		93	0	5.29768e-277	0.4	9.826e-140	0.4	0		93	0	0	0	1.9652e-139	0.8	0		93
	94	4.913e-141	0.018	0.784	0	0	0		94	2.4565e-141	0.009	0.792	0	0	0		94	0	8.8434e-143	0.8	0	0	0		94	2.4565e-141	0.009	0.392	2.21085e-141	0.4	0		94	0	2.68195e-280	0.4	2.21085e-141	0.4	0		94	0	0	0	4.4217e-141	0.8	0		94
	95	1.10542e-142	0.018	0.784	0	0	0		95	5.52712e-143	0.009	0.792	0	0	0		95	0	1.98976e-144	0.8	0	0	0		95	5.52712e-143	0.009	0.392	4.97441e-143	0.4	0		95	0	1.35774e-283	0.4	4.97441e-143	0.4	0		95	0	0	0	9.94882e-143	0.8	0		95
	96	2.48721e-144	0.018	0.784	0	0	0		96	1.2436e-144	0.009	0.792	0	0	0		96	0	4.47697e-146	0.8	0	0	0		96	1.2436e-144	0.009	0.392	1.11924e-144	0.4	0		96	0	6.87355e-287	0.4	1.11924e-144	0.4	0		96	0	0	0	2.23849e-144	0.8	0		96
	97	5.59621e-146	0.018	0.784	0	0	0		97	2.79811e-146	0.009	0.792	0	0	0		97	0	1.00732e-147	0.8	0	0	0		97	2.79811e-146	0.009	0.392	2.5183e-146	0.4	0		97	0	3.47973e-290	0.4	2.5183e-146	0.4	0		97	0	0	0	5.03659e-146	0.8	0		97
	98	1.25915e-147	0.018	0.784	0	0	0		98	6.29574e-148	0.009	0.792	0	0	0		98	0	2.26647e-149	0.8	0	0	0		98	6.29574e-148	0.009	0.392	5.66617e-148	0.4	0		98	0	1.76162e-293	0.4	5.66617e-148	0.4	0		98	0	0	0	1.13323e-147	0.8	0		98
	99	2.83308e-149	0.018	0.784	0	0	0		99	1.41654e-149	0.009	0.792	0	0	0		99	0	5.09955e-151	0.8	0	0	0		99	1.41654e-149	0.009	0.392	1.27489e-149	0.4	0		99	0	8.91818e-297	0.4	1.27489e-149	0.4	0		99	0	0	0	2.54977e-149	0.8	0		99
	100	6.37444e-151	0.018	0.784	0	0	0		100	3.18722e-151	0.009	0.792	0	0	0		100	0	1.1474e-152	0.8	0	0	0		100	3.18722e-151	0.009	0.392	2.8685e-151	0.4	0		100	0	4.51483e-300	0.4	2.8685e-151	0.4	0		100	0	0	0	5.73699e-151	0.8	0		100
	101	1.43425e-152	0.018	0.784	0	0	0		101	7.17124e-153	0.009	0.792	0	0	0		101	0	2.58165e-154	0.8	0	0	0		101	7.17124e-153	0.009	0.392	6.45412e-153	0.4	0		101	0	2.28563e-303	0.4	6.45412e-153	0.4	0		101	0	0	0	1.29082e-152	0.8	0		101
	102	3.22706e-154	0.018	0.784	0	0	0		102	1.61353e-154	0.009	0.792	0	0	0		102	0	5.80871e-156	0.8	0	0	0		102	1.61353e-154	0.009	0.392	1.45218e-154	0.4	0		102	0	1.1571e-306	0.4	1.45218e-154	0.4	0		102	0	0	0	2.90435e-154	0.8	0		102
	103	7.26088e-156	0.018	0.784	0	0	0		103	3.63044e-156	0.009	0.792	0	0	0		103	0	1.30696e-157	0.8	0	0	0		103	3.63044e-156	0.009	0.392	3.2674e-156	0.4	0		103	0	0	0.4	3.2674e-156	0.4	0		103	0	0	0	6.53479e-156	0.8	0		103
	104	1.6337e-157	0.018	0.784	0	0	0		104	8.16849e-158	0.009	0.792	0	0	0		104	0	2.94066e-159	0.8	0	0	0		104	8.16849e-158	0.009	0.392	7.35164e-158	0.4	0		104	0	0	0.4	7.35164e-158	0.4	0		104	0	0	0	1.47033e-157	0.8	0		104
	105	3.67582e-159	0.018	0.784	0	0	0		105	1.83791e-159	0.009	0.792	0	0	0		105	0	6.61648e-161	0.8	0	0	0		105	1.83791e-159	0.009	0.392	1.65412e-159	0.4	0		105	0	0	0.4	1.65412e-159	0.4	0		105	0	0	0	3.30824e-159	0.8	0		105
	106	8.2706e-161	0.018	0.784	0	0	0		106	4.1353e-161	0.009	0.792	0	0	0		106	0	1.48871e-162	0.8	0	0	0		106	4.1353e-161	0.009	0.392	3.72177e-161	0.4	0		106	0	0	0.4	3.72177e-161	0.4	0		106	0	0	0	7.44354e-161	0.8	0		106
	107	1.86088e-162	0.018	0.784	0	0	0		107	9.30442e-163	0.009	0.792	0	0	0		107	0	3.34959e-164	0.8	0	0	0		107	9.30442e-163	0.009	0.392	8.37398e-163	0.4	0		107	0	0	0.4	8.37398e-163	0.4	0		107	0	0	0	1.6748e-162	0.8	0		107
	108	4.18699e-164	0.018	0.784	0	0	0		108	2.0935e-164	0.009	0.792	0	0	0		108	0	7.53658e-166	0.8	0	0	0		108	2.0935e-164	0.009	0.392	1.88415e-164	0.4	0		108	0	0	0.4	1.88415e-164	0.4	0		108	0	0	0	3.76829e-164	0.8	0		108
	109	9.42073e-166	0.018	0.784	0	0	0		109	4.71036e-166	0.009	0.792	0	0	0		109	0	1.69573e-167	0.8	0	0	0		109	4.71036e-166	0.009	0.392	4.23933e-166	0.4	0		109	0	0	0.4	4.23933e-166	0.4	0		109	0	0	0	8.47866e-166	0.8	0		109
	110	2.11966e-167	0.018	0.784	0	0	0		110	1.05983e-167	0.009	0.792	0	0	0		110	0	3.81539e-169	0.8	0	0	0		110	1.05983e-167	0.009	0.392	9.53849e-168	0.4	0		110	0	0	0.4	9.53849e-168	0.4	0		110	0	0	0	1.9077e-167	0.8	0		110
	111	4.76924e-169	0.018	0.784	0	0	0		111	2.38462e-169	0.009	0.792	0	0	0		111	0	8.58464e-171	0.8	0	0	0		111	2.38462e-169	0.009	0.392	2.14616e-169	0.4	0		111	0	0	0.4	2.14616e-169	0.4	0		111	0	0	0	4.29232e-169	0.8	0		111
	112	1.07308e-170	0.018	0.784	0	0	0		112	5.3654e-171	0.009	0.792	0	0	0		112	0	1.93154e-172	0.8	0	0	0		112	5.3654e-171	0.009	0.392	4.82886e-171	0.4	0		112	0	0	0.4	4.82886e-171	0.4	0		112	0	0	0	9.65772e-171	0.8	0		112
	113	2.41443e-172	0.018	0.784	0	0	0		113	1.20721e-172	0.009	0.792	0	0	0		113	0	4.34597e-174	0.8	0	0	0		113	1.20721e-172	0.009	0.392	1.08649e-172	0.4	0		113	0	0	0.4	1.08649e-172	0.4	0		113	0	0	0	2.17299e-172	0.8	0		113
	114	5.43247e-174	0.018	0.784	0	0	0		114	2.71623e-174	0.009	0.792	0	0	0		114	0	9.77844e-176	0.8	0	0	0		114	2.71623e-174	0.009	0.392	2.44461e-174	0.4	0		114	0	0	0.4	2.44461e-174	0.4	0		114	0	0	0	4.88922e-174	0.8	0		114
	115	1.2223e-175	0.018	0.784	0	0	0		115	6.11152e-176	0.009	0.792	0	0	0		115	0	2.20015e-177	0.8	0	0	0		115	6.11152e-176	0.009	0.392	5.50037e-176	0.4	0		115	0	0	0.4	5.50037e-176	0.4	0		115	0	0	0	1.10007e-175	0.8	0		115
	116	2.75019e-177	0.018	0.784	0	0	0		116	1.37509e-177	0.009	0.792	0	0	0		116	0	4.95034e-179	0.8	0	0	0		116	1.37509e-177	0.009	0.392	1.23758e-177	0.4	0		116	0	0	0.4	1.23758e-177	0.4	0		116	0	0	0	2.47517e-177	0.8	0		116
	117	6.18792e-179	0.018	0.784	0	0	0		117	3.09396e-179	0.009	0.792	0	0	0		117	0	1.11383e-180	0.8	0	0	0		117	3.09396e-179	0.009	0.392	2.78456e-179	0.4	0		117	0	0	0.4	2.78456e-179	0.4	0		117	0	0	0	5.56913e-179	0.8	0		117
	118	1.39228e-180	0.018	0.784	0	0	0		118	6.96141e-181	0.009	0.792	0	0	0		118	0	2.50611e-182	0.8	0	0	0		118	6.96141e-181	0.009	0.392	6.26527e-181	0.4	0		118	0	0	0.4	6.26527e-181	0.4	0		118	0	0	0	1.25305e-180	0.8	0		118
	119	3.13263e-182	0.018	0.784	0	0	0		119	1.56632e-182	0.009	0.792	0	0	0		119	0	5.63874e-184	0.8	0	0	0		119	1.56632e-182	0.009	0.392	1.40969e-182	0.4	0		119	0	0	0.4	1.40969e-182	0.4	0		119	0	0	0	2.81937e-182	0.8	0		119
	120	7.04843e-184	0.018	0.784	0	0	0		120	3.52421e-184	0.009	0.792	0	0	0		120	0	1.26872e-185	0.8	0	0	0		120	3.52421e-184	0.009	0.392	3.17179e-184	0.4	0		120	0	0	0.4	3.17179e-184	0.4	0		120	0	0	0	6.34358e-184	0.8	0		120
	121	1.5859e-185	0.018	0.784	0	0	0		121	7.92948e-186	0.009	0.792	0	0	0		121	0	2.85461e-187	0.8	0	0	0		121	7.92948e-186	0.009	0.392	7.13653e-186	0.4	0		121	0	0	0.4	7.13653e-186	0.4	0		121	0	0	0	1.42731e-185	0.8	0		121
	122	3.56827e-187	0.018	0.784	0	0	0		122	1.78413e-187	0.009	0.792	0	0	0		122	0	6.42288e-189	0.8	0	0	0		122	1.78413e-187	0.009	0.392	1.60572e-187	0.4	0		122	0	0	0.4	1.60572e-187	0.4	0		122	0	0	0	3.21144e-187	0.8	0		122
	123	8.0286e-189	0.018	0.784	0	0	0		123	4.0143e-189	0.009	0.792	0	0	0		123	0	1.44515e-190	0.8	0	0	0		123	4.0143e-189	0.009	0.392	3.61287e-189	0.4	0		123	0	0	0.4	3.61287e-189	0.4	0		123	0	0	0	7.22574e-189	0.8	0		123
	124	1.80643e-190	0.018	0.784	0	0	0		124	9.03217e-191	0.009	0.792	0	0	0		124	0	3.25158e-192	0.8	0	0	0		124	9.03217e-191	0.009	0.392	8.12896e-191	0.4	0		124	0	0	0.4	8.12896e-191	0.4	0		124	0	0	0	1.62579e-190	0.8	0		124
	125	4.06448e-192	0.018	0.784	0	0	0		125	2.03224e-192	0.009	0.792	0	0	0		125	0	7.31606e-194	0.8	0	0	0		125	2.03224e-192	0.009	0.392	1.82902e-192	0.4	0		125	0	0	0.4	1.82902e-192	0.4	0		125	0	0	0	3.65803e-192	0.8	0		125
	126	9.14508e-194	0.018	0.784	0	0	0		126	4.57254e-194	0.009	0.792	0	0	0		126	0	1.64611e-195	0.8	0	0	0		126	4.57254e-194	0.009	0.392	4.11528e-194	0.4	0		126	0	0	0.4	4.11528e-194	0.4	0		126	0	0	0	8.23057e-194	0.8	0		126
	127	2.05764e-195	0.018	0.784	0	0	0		127	1.02882e-195	0.009	0.792	0	0	0		127	0	3.70376e-197	0.8	0	0	0		127	1.02882e-195	0.009	0.392	9.25939e-196	0.4	0		127	0	0	0.4	9.25939e-196	0.4	0		127	0	0	0	1.85188e-195	0.8	0		127
	128	4.62969e-197	0.018	0.784	0	0	0		128	2.31485e-197	0.009	0.792	0	0	0		128	0	8.33345e-199	0.8	0	0	0		128	2.31485e-197	0.009	0.392	2.08336e-197	0.4	0		128	0	0	0.4	2.08336e-197	0.4	0		128	0	0	0	4.16672e-197	0.8	0		128
	129	1.04168e-198	0.018	0.784	0	0	0		129	5.20841e-199	0.009	0.792	0	0	0		129	0	1.87503e-200	0.8	0	0	0		129	5.20841e-199	0.009	0.392	4.68757e-199	0.4	0		129	0	0	0.4	4.68757e-199	0.4	0		129	0	0	0	9.37513e-199	0.8	0		129
	130	2.34378e-200	0.018	0.784	0	0	0		130	1.17189e-200	0.009	0.792	0	0	0		130	0	4.21881e-202	0.8	0	0	0		130	1.17189e-200	0.009	0.392	1.0547e-200	0.4	0		130	0	0	0.4	1.0547e-200	0.4	0		130	0	0	0	2.1094e-200	0.8	0		130
	131	5.27351e-202	0.018	0.784	0	0	0		131	2.63676e-202	0.009	0.792	0	0	0		131	0	9.49232e-204	0.8	0	0	0		131	2.63676e-202	0.009	0.392	2.37308e-202	0.4	0		131	0	0	0.4	2.37308e-202	0.4	0		131	0	0	0	4.74616e-202	0.8	0		131
	132	1.18654e-203	0.018	0.784	0	0	0		132	5.9327e-204	0.009	0.792	0	0	0		132	0	2.13577e-205	0.8	0	0	0		132	5.9327e-204	0.009	0.392	5.33943e-204	0.4	0		132	0	0	0.4	5.33943e-204	0.4	0		132	0	0	0	1.06789e-203	0.8	0		132
	133	2.66971e-205	0.018	0.784	0	0	0		133	1.33486e-205	0.009	0.792	0	0	0		133	0	4.80549e-207	0.8	0	0	0		133	1.33486e-205	0.009	0.392	1.20137e-205	0.4	0		133	0	0	0.4	1.20137e-205	0.4	0		133	0	0	0	2.40274e-205	0.8	0		133
	134	6.00686e-207	0.018	0.784	0	0	0		134	3.00343e-207	0.009	0.792	0	0	0		134	0	1.08123e-208	0.8	0	0	0		134	3.00343e-207	0.009	0.392	2.70309e-207	0.4	0		134	0	0	0.4	2.70309e-207	0.4	0		134	0	0	0	5.40617e-207	0.8	0		134
	135	1.35154e-208	0.018	0.784	0	0	0		135	6.75772e-209	0.009	0.792	0	0	0		135	0	2.43278e-210	0.8	0	0	0		135	6.75772e-209	0.009	0.392	6.08194e-209	0.4	0		135	0	0	0.4	6.08194e-209	0.4	0		135	0	0	0	1.21639e-208	0.8	0		135
	136	3.04097e-210	0.018	0.784	0	0	0		136	1.52049e-210	0.009	0.792	0	0	0		136	0	5.47375e-212	0.8	0	0	0		136	1.52049e-210	0.009	0.392	1.36844e-210	0.4	0		136	0	0	0.4	1.36844e-210	0.4	0		136	0	0	0	2.73688e-210	0.8	0		136
	137	6.84219e-212	0.018	0.784	0	0	0		137	3.42109e-212	0.009	0.792	0	0	0		137	0	1.23159e-213	0.8	0	0	0		137	3.42109e-212	0.009	0.392	3.07898e-212	0.4	0		137	0	0	0.4	3.07898e-212	0.4	0		137	0	0	0	6.15797e-212	0.8	0		137
	138	1.53949e-213	0.018	0.784	0	0	0		138	7.69746e-214	0.009	0.792	0	0	0		138	0	2.77109e-215	0.8	0	0	0		138	7.69746e-214	0.009	0.392	6.92771e-214	0.4	0		138	0	0	0.4	6.92771e-214	0.4	0		138	0	0	0	1.38554e-213	0.8	0		138
	139	3.46386e-215	0.018	0.784	0	0	0		139	1.73193e-215	0.009	0.792	0	0	0		139	0	6.23494e-217	0.8	0	0	0		139	1.73193e-215	0.009	0.392	1.55874e-215	0.4	0		139	0	0	0.4	1.55874e-215	0.4	0		139	0	0	0	3.11747e-215	0.8	0		139
	140	7.79368e-217	0.018	0.784	0	0	0		140	3.89684e-217	0.009	0.792	0	0	0		140	0	1.40286e-218	0.8	0	0	0		140	3.89684e-217	0.009	0.392	3.50716e-217	0.4	0		140	0	0	0.4	3.50716e-217	0.4	0		140	0	0	0	7.01431e-217	0.8	0		140
	141	1.75358e-218	0.018	0.784	0	0	0		141	8.76789e-219	0.009	0.792	0	0	0		141	0	3.15644e-220	0.8	0	0	0		141	8.76789e-219	0.009	0.392	7.8911e-219	0.4	0		141	0	0	0.4	7.8911e-219	0.4	0		141	0	0	0	1.57822e-218	0.8	0		141
	142	3.94555e-220	0.018	0.784	0	0	0		142	1.97278e-220	0.009	0.792	0	0	0		142	0	7.10199e-222	0.8	0	0	0		142	1.97278e-220	0.009	0.392	1.7755e-220	0.4	0		142	0	0	0.4	1.7755e-220	0.4	0		142	0	0	0	3.551e-220	0.8	0		142
	143	8.87749e-222	0.018	0.784	0	0	0		143	4.43874e-222	0.009	0.792	0	0	0		143	0	1.59795e-223	0.8	0	0	0		143	4.43874e-222	0.009	0.392	3.99487e-222	0.4	0		143	0	0	0.4	3.99487e-222	0.4	0		143	0	0	0	7.98974e-222	0.8	0		143
	144	1.99743e-223	0.018	0.784	0	0	0		144	9.98717e-224	0.009	0.792	0	0	0		144	0	3.59538e-225	0.8	0	0	0		144	9.98717e-224	0.009	0.392	8.98846e-224	0.4	0		144	0	0	0.4	8.98846e-224	0.4	0		144	0	0	0	1.79769e-223	0.8	0		144
	145	4.49423e-225	0.018	0.784	0	0	0		145	2.24711e-225	0.009	0.792	0	0	0		145	0	8.08961e-227	0.8	0	0	0		145	2.24711e-225	0.009	0.392	2.0224e-225	0.4	0		145	0	0	0.4	2.0224e-225	0.4	0		145	0	0	0	4.04481e-225	0.8	0		145
	146	1.0112e-226	0.018	0.784	0	0	0		146	5.05601e-227	0.009	0.792	0	0	0		146	0	1.82016e-228	0.8	0	0	0		146	5.05601e-227	0.009	0.392	4.55041e-227	0.4	0		146	0	0	0.4	4.55041e-227	0.4	0		146	0	0	0	9.10081e-227	0.8	0		146
	147	2.2752e-228	0.018	0.784	0	0	0		147	1.1376e-228	0.009	0.792	0	0	0		147	0	4.09537e-230	0.8	0	0	0		147	1.1376e-228	0.009	0.392	1.02384e-228	0.4	0		147	0	0	0.4	1.02384e-228	0.4	0		147	0	0	0	2.04768e-228	0.8	0		147
	148	5.11921e-230	0.018	0.784	0	0	0		148	2.5596e-230	0.009	0.792	0	0	0		148	0	9.21457e-232	0.8	0	0	0		148	2.5596e-230	0.009	0.392	2.30364e-230	0.4	0		148	0	0	0.4	2.30364e-230	0.4	0		148	0	0	0	4.60729e-230	0.8	0		148
	149	1.15182e-231	0.018	0.784	0	0	0		149	5.75911e-232	0.009	0.792	0	0	0		149	0	2.07328e-233	0.8	0	0	0		149	5.75911e-232	0.009	0.392	5.1832e-232	0.4	0		149	0	0	0.4	5.1832e-232	0.4	0		149	0	0	0	1.03664e-231	0.8	0		149
	150	2.5916e-233	0.018	0.784	0	0	0		150	1.2958e-233	0.009	0.792	0	0	0		150	0	4.66488e-235	0.8	0	0	0		150	1.2958e-233	0.009	0.392	1.16622e-233	0.4	0		150	0	0	0.4	1.16622e-233	0.4	0		150	0	0	0	2.33244e-233	0.8	0		150
[truncated: 6 more columns]

## Sheet: Resistance
	+/+♀	+/+	R/+	R/R		R/+♀	+/+	R/+	R/R		R/R♀	+/+	R/+	R/R					0.5
	+/+♂	1	0	0		+/+♂	0.5	0.625	0		+/+♂	0	1.25	0
	R/+♂	0.5	0.625	0		R/+♂	0.25	0.625	0.375		R/+♂	0	0.625	0.75
	R/R♂	0	1.25	0		R/R♂	0	0.625	0.75		R/R♂	0	0	1.5			+/+	R/+	R/R
																Fitness	1	1.25	1.5
																Init. Pop.	0.9	0	0.1
	Generation	+/+	R/+	R/R		Generation	+/+	R/+	R/R		Generation	+/+	R/+	R/R		Generation	+/+	R/+	R/R
	0	0.9	0.1875	0		0	0.45	0.65625	0.1125		0	0	1.125	0.225		0	0.9	0	0.15
	1	0.828571	0.214286	0		1	0.414286	0.625	0.128571		1	0	1.03571	0.257143		1	0.685714	0.285714	0.0285714
	2	0.795865	0.255169	0		2	0.397932	0.625	0.153102		2	0	0.994831	0.306203		2	0.632331	0.327068	0.0406015
	3	0.75901	0.301237	0		3	0.379505	0.625	0.180742		3	0	0.948763	0.361485		3	0.574738	0.368544	0.0567178
	4	0.718199	0.352251	0		4	0.3591	0.625	0.21135		4	0	0.897749	0.422701		4	0.514145	0.408109	0.0777461
	5	0.673851	0.407686	0		5	0.336925	0.625	0.244612		5	0	0.842314	0.489224		5	0.452108	0.443485	0.104406
	6	0.626611	0.466737	0		6	0.313305	0.625	0.280042		6	0	0.783263	0.560084		6	0.390409	0.472403	0.137188
	7	0.57732	0.52835	0		7	0.28866	0.625	0.31701		7	0	0.72165	0.63402		7	0.330869	0.492902	0.176229
	8	0.526958	0.591302	0		8	0.263479	0.625	0.354781		8	0	0.658698	0.709562		8	0.275149	0.503619	0.221232
	9	0.47656	0.6543	0		9	0.23828	0.625	0.39258		9	0	0.5957	0.78516		9	0.22457	0.503981	0.271449
	10	0.427134	0.716083	0		10	0.213567	0.625	0.42965		10	0	0.533917	0.8593		10	0.18	0.494267	0.325733
	11	0.379581	0.775523	0		11	0.189791	0.625	0.465314		11	0	0.474477	0.930628		11	0.141821	0.475521	0.382658
	12	0.334646	0.831692	0		12	0.167323	0.625	0.499015		12	0	0.418308	0.998031		12	0.109969	0.449355	0.440677
	13	0.292877	0.883904	0		13	0.146439	0.625	0.530342		13	0	0.366096	1.06068		13	0.0840323	0.417689	0.498278
	14	0.254626	0.931717	0		14	0.127313	0.625	0.55903		14	0	0.318283	1.11806		14	0.0633713	0.38251	0.554119
	15	0.22006	0.974924	0		15	0.11003	0.625	0.584955		15	0	0.275076	1.16991		15	0.0472318	0.345657	0.607111
	16	0.18919	1.01351	0		16	0.0945952	0.625	0.608107		16	0	0.236488	1.21621		16	0.03484	0.308701	0.656459
	17	0.161903	1.04762	0		17	0.0809517	0.625	0.628573		17	0	0.202379	1.25715		17	0.0254681	0.27287	0.701661
	18	0.137998	1.0775	0		18	0.068999	0.625	0.646501		18	0	0.172498	1.293		18	0.018472	0.239052	0.742476
	19	0.117216	1.10348	0		19	0.0586082	0.625	0.662088		19	0	0.14652	1.32418		19	0.0133078	0.207817	0.778875
	20	0.099269	1.12591	0		20	0.0496345	0.625	0.675548		20	0	0.124086	1.3511		20	0.00953223	0.179474	0.810994
	21	0.0838566	1.14518	0		21	0.0419283	0.625	0.687108		21	0	0.104821	1.37422		21	0.00679438	0.154124	0.839081
	22	0.0706843	1.16164	0		22	0.0353421	0.625	0.696987		22	0	0.0883553	1.39397		22	0.00482276	0.131723	0.863454
	23	0.0594721	1.17566	0		23	0.029736	0.625	0.705396		23	0	0.0743401	1.41079		23	0.00341122	0.112122	0.884467
	24	0.049961	1.18755	0		24	0.0249805	0.625	0.712529		24	0	0.0624513	1.42506		24	0.00240564	0.0951108	0.902484
	25	0.0419162	1.1976	0		25	0.0209581	0.625	0.718563		25	0	0.0523953	1.43713		25	0.00169225	0.0804479	0.91786
	26	0.0351282	1.20609	0		26	0.0175641	0.625	0.723654		26	0	0.0439102	1.44731		26	0.00118791	0.0678805	0.930932
	27	0.0294122	1.21323	0		27	0.0147061	0.625	0.727941		27	0	0.0367653	1.45588		27	0.000832406	0.0571596	0.942008
	28	0.0246072	1.21924	0		28	0.0123036	0.625	0.731545		28	0	0.0307591	1.46309		28	0.000582429	0.0480496	0.951368
	29	0.0205739	1.22428	0		29	0.0102869	0.625	0.73457		29	0	0.0257173	1.46914		29	0.000407016	0.0403337	0.959259
	30	0.0171923	1.22851	0		30	0.00859613	0.625	0.737106		30	0	0.0214903	1.47421		30	0.000284138	0.0338162	0.9659
	31	0.0143599	1.23205	0		31	0.00717995	0.625	0.73923		31	0	0.0179499	1.47846		31	0.000198185	0.0283234	0.971478
	32	0.0119896	1.23501	0		32	0.00599481	0.625	0.741008		32	0	0.014987	1.48202		32	0.000138133	0.023703	0.976159
	33	0.0100074	1.23749	0		33	0.00500369	0.625	0.742494		33	0	0.0125092	1.48499		33	9.62184e-05	0.0198223	0.980081
	34	0.00835065	1.23956	0		34	0.00417532	0.625	0.743737		34	0	0.0104383	1.48747		34	6.69886e-05	0.0165673	0.983366
	35	0.00696664	1.24129	0		35	0.00348332	0.625	0.744775		35	0	0.0087083	1.48955		35	4.66186e-05	0.01384	0.986113
	36	0.00581094	1.24274	0		36	0.00290547	0.625	0.745642		36	0	0.00726368	1.49128		36	3.24314e-05	0.011557	0.988411
	37	0.00484621	1.24394	0		37	0.00242311	0.625	0.746365		37	0	0.00605776	1.49273		37	2.2555e-05	0.00964731	0.99033
	38	0.00404112	1.24495	0		38	0.00202056	0.625	0.746969		38	0	0.0050514	1.49394		38	1.56825e-05	0.00805088	0.991933
	39	0.00336942	1.24579	0		39	0.00168471	0.625	0.747473		39	0	0.00421177	1.49495		39	1.09018e-05	0.00671703	0.993272
	40	0.00280911	1.24649	0		40	0.00140456	0.625	0.747893		40	0	0.00351139	1.49579		40	7.57717e-06	0.00560307	0.994389
	41	0.0023418	1.24707	0		41	0.0011709	0.625	0.748244		41	0	0.00292726	1.49649		41	5.26567e-06	0.00467308	0.995322
	42	0.00195211	1.24756	0		42	0.000976057	0.625	0.748536		42	0	0.00244014	1.49707		42	3.65889e-06	0.00389691	0.996099
	43	0.00162718	1.24797	0		43	0.000813592	0.625	0.74878		43	0	0.00203398	1.49756		43	2.54215e-06	0.00324929	0.996748
	44	0.00135628	1.2483	0		44	0.000678141	0.625	0.748983		44	0	0.00169535	1.49797		44	1.76611e-06	0.00270903	0.997289
	45	0.00113044	1.24859	0		45	0.00056522	0.625	0.749152		45	0	0.00141305	1.4983		45	1.22689e-06	0.00225842	0.99774
	46	0.000942175	1.24882	0		46	0.000471087	0.625	0.749293		46	0	0.00117772	1.49859		46	8.5225e-07	0.00188264	0.998117
	47	0.000785244	1.24902	0		47	0.000392622	0.625	0.749411		47	0	0.000981555	1.49882		47	5.91981e-07	0.0015693	0.99843
	48	0.000654439	1.24918	0		48	0.000327219	0.625	0.749509		48	0	0.000818048	1.49902		48	4.1118e-07	0.00130806	0.998692
	49	0.000545413	1.24932	0		49	0.000272707	0.625	0.749591		49	0	0.000681767	1.49918		49	2.85589e-07	0.00109026	0.998909
	50	0.000454544	1.24943	0		50	0.000227272	0.625	0.749659		50	0	0.00056818	1.49932		50	1.98353e-07	0.000908691	0.999091
	51	0.00037881	1.24953	0		51	0.000189405	0.625	0.749716		51	0	0.000473512	1.49943		51	1.37761e-07	0.000757344	0.999243
	52	0.000315691	1.24961	0		52	0.000157845	0.625	0.749763		52	0	0.000394613	1.49953		52	9.56766e-08	0.00063119	0.999369
	53	0.000263087	1.24967	0		53	0.000131543	0.625	0.749803		53	0	0.000328858	1.49961		53	6.64474e-08	0.00052604	0.999474
	54	0.000219247	1.24973	0		54	0.000109623	0.625	0.749836		54	0	0.000274058	1.49967		54	4.61471e-08	0.000438401	0.999562
	55	0.000182711	1.24977	0		55	9.13554e-05	0.625	0.749863		55	0	0.000228389	1.49973		55	3.20484e-08	0.000365358	0.999635
	56	0.000152263	1.24981	0		56	7.61314e-05	0.625	0.749886		56	0	0.000190328	1.49977		56	2.22569e-08	0.000304481	0.999695
	57	0.000126888	1.24984	0		57	6.34441e-05	0.625	0.749905		57	0	0.00015861	1.49981		57	1.54567e-08	0.000253745	0.999746
	58	0.000105742	1.24987	0		58	5.2871e-05	0.625	0.749921		58	0	0.000132177	1.49984		58	1.07342e-08	0.000211462	0.999789
	59	8.81195e-05	1.24989	0		59	4.40598e-05	0.625	0.749934		59	0	0.000110149	1.49987		59	7.4545e-09	0.000176224	0.999824
	60	7.34338e-05	1.24991	0		60	3.67169e-05	0.625	0.749945		60	0	9.17922e-05	1.49989		60	5.17685e-09	0.000146857	0.999853
	61	6.11954e-05	1.24992	0		61	3.05977e-05	0.625	0.749954		61	0	7.64943e-05	1.49991		61	3.5951e-09	0.000122384	0.999878
	62	5.09966e-05	1.24994	0		62	2.54983e-05	0.625	0.749962		62	0	6.37458e-05	1.49992		62	2.49664e-09	0.000101988	0.999898
	63	4.24975e-05	1.24995	0		63	2.12487e-05	0.625	0.749968		63	0	5.31218e-05	1.49994		63	1.7338e-09	8.49915e-05	0.999915
	64	3.54148e-05	1.24996	0		64	1.77074e-05	0.625	0.749973		64	0	4.42684e-05	1.49995		64	1.20404e-09	7.08271e-05	0.999929
	65	2.95124e-05	1.24996	0		65	1.47562e-05	0.625	0.749978		65	0	3.68905e-05	1.49996		65	8.36146e-10	5.90232e-05	0.999941
	66	2.45938e-05	1.24997	0		66	1.22969e-05	0.625	0.749982		66	0	3.07422e-05	1.49996		66	5.80662e-10	4.91864e-05	0.999951
	67	2.04949e-05	1.24997	0		67	1.02474e-05	0.625	0.749985		67	0	2.56186e-05	1.49997		67	4.0324e-10	4.0989e-05	0.999959
	68	1.70791e-05	1.24998	0		68	8.53956e-06	0.625	0.749987		68	0	2.13489e-05	1.49997		68	2.80029e-10	3.41577e-05	0.999966
	69	1.42326e-05	1.24998	0		69	7.11632e-06	0.625	0.749989		69	0	1.77908e-05	1.49998		69	1.94465e-10	2.84649e-05	0.999972
	70	1.18606e-05	1.24999	0		70	5.93028e-06	0.625	0.749991		70	0	1.48257e-05	1.49998		70	1.35046e-10	2.37208e-05	0.999976
	71	9.88381e-06	1.24999	0		71	4.9419e-06	0.625	0.749993		71	0	1.23548e-05	1.49999		71	9.37822e-11	1.97674e-05	0.99998
	72	8.23652e-06	1.24999	0		72	4.11826e-06	0.625	0.749994		72	0	1.02956e-05	1.49999		72	6.51267e-11	1.64729e-05	0.999984
	73	6.86377e-06	1.24999	0		73	3.43189e-06	0.625	0.749995		73	0	8.57972e-06	1.49999		73	4.5227e-11	1.37275e-05	0.999986
	74	5.71982e-06	1.24999	0		74	2.85991e-06	0.625	0.749996		74	0	7.14977e-06	1.49999		74	3.14077e-11	1.14396e-05	0.999989
	75	4.76652e-06	1.24999	0		75	2.38326e-06	0.625	0.749996		75	0	5.95815e-06	1.49999		75	2.18109e-11	9.53299e-06	0.99999
	76	3.9721e-06	1.25	0		76	1.98605e-06	0.625	0.749997		76	0	4.96513e-06	1.49999		76	1.51465e-11	7.94417e-06	0.999992
	77	3.31009e-06	1.25	0		77	1.65504e-06	0.625	0.749998		77	0	4.13761e-06	1.5		77	1.05184e-11	6.62015e-06	0.999993
	78	2.75841e-06	1.25	0		78	1.3792e-06	0.625	0.749998		78	0	3.44801e-06	1.5		78	7.30445e-12	5.5168e-06	0.999994
	79	2.29867e-06	1.25	0		79	1.14934e-06	0.625	0.749998		79	0	2.87334e-06	1.5		79	5.07254e-12	4.59733e-06	0.999995
	80	1.91556e-06	1.25	0		80	9.5778e-07	0.625	0.749999		80	0	2.39445e-06	1.5		80	3.5226e-12	3.83111e-06	0.999996
	81	1.5963e-06	1.25	0		81	7.98151e-07	0.625	0.749999		81	0	1.99538e-06	1.5		81	2.44625e-12	3.1926e-06	0.999997
	82	1.33025e-06	1.25	0		82	6.65126e-07	0.625	0.749999		82	0	1.66281e-06	1.5		82	1.69879e-12	2.6605e-06	0.999997
	83	1.10854e-06	1.25	0		83	5.54271e-07	0.625	0.749999		83	0	1.38568e-06	1.5		83	1.17971e-12	2.21708e-06	0.999998
	84	9.23786e-07	1.25	0		84	4.61893e-07	0.625	0.749999		84	0	1.15473e-06	1.5		84	8.19245e-13	1.84757e-06	0.999998
	85	7.69822e-07	1.25	0		85	3.84911e-07	0.625	0.749999		85	0	9.62277e-07	1.5		85	5.6892e-13	1.53964e-06	0.999998
	86	6.41518e-07	1.25	0		86	3.20759e-07	0.625	0.75		86	0	8.01898e-07	1.5		86	3.95084e-13	1.28304e-06	0.999999
	87	5.34598e-07	1.25	0		87	2.67299e-07	0.625	0.75		87	0	6.68248e-07	1.5		87	2.74364e-13	1.0692e-06	0.999999
	88	4.45499e-07	1.25	0		88	2.22749e-07	0.625	0.75		88	0	5.56873e-07	1.5		88	1.9053e-13	8.90997e-07	0.999999
	89	3.71249e-07	1.25	0		89	1.85624e-07	0.625	0.75		89	0	4.64061e-07	1.5		89	1.32313e-13	7.42498e-07	0.999999
	90	3.09374e-07	1.25	0		90	1.54687e-07	0.625	0.75		90	0	3.86718e-07	1.5		90	9.18839e-14	6.18748e-07	0.999999
	91	2.57812e-07	1.25	0		91	1.28906e-07	0.625	0.75		91	0	3.22265e-07	1.5		91	6.38082e-14	5.15623e-07	0.999999
	92	2.14843e-07	1.25	0		92	1.07422e-07	0.625	0.75		92	0	2.68554e-07	1.5		92	4.43113e-14	4.29686e-07	1
	93	1.79036e-07	1.25	0		93	8.9518e-08	0.625	0.75		93	0	2.23795e-07	1.5		93	3.07717e-14	3.58072e-07	1
	94	1.49197e-07	1.25	0		94	7.45983e-08	0.625	0.75		94	0	1.86496e-07	1.5		94	2.13693e-14	2.98393e-07	1
	95	1.24331e-07	1.25	0		95	6.21653e-08	0.625	0.75		95	0	1.55413e-07	1.5		95	1.48398e-14	2.48661e-07	1
	96	1.03609e-07	1.25	0		96	5.18044e-08	0.625	0.75		96	0	1.29511e-07	1.5		96	1.03054e-14	2.07218e-07	1
	97	8.63407e-08	1.25	0		97	4.31703e-08	0.625	0.75		97	0	1.07926e-07	1.5		97	7.15652e-15	1.72681e-07	1
	98	7.19506e-08	1.25	0		98	3.59753e-08	0.625	0.75		98	0	8.99382e-08	1.5		98	4.96981e-15	1.43901e-07	1
	99	5.99588e-08	1.25	0		99	2.99794e-08	0.625	0.75		99	0	7.49485e-08	1.5		99	3.45125e-15	1.19918e-07	1
	100	4.99657e-08	1.25	0		100	2.49828e-08	0.625	0.75		100	0	6.24571e-08	1.5		100	2.3967e-15	9.99313e-08	1
	101	4.16381e-08	1.25	0		101	2.0819e-08	0.625	0.75		101	0	5.20476e-08	1.5		101	1.66438e-15	8.32761e-08	1
	102	3.46984e-08	1.25	0		102	1.73492e-08	0.625	0.75		102	0	4.3373e-08	1.5		102	1.15582e-15	6.93968e-08	1
	103	2.89153e-08	1.25	0		103	1.44577e-08	0.625	0.75		103	0	3.61441e-08	1.5		103	8.02652e-16	5.78306e-08	1
	104	2.40961e-08	1.25	0		104	1.2048e-08	0.625	0.75		104	0	3.01201e-08	1.5		104	5.57397e-16	4.81922e-08	1
	105	2.00801e-08	1.25	0		105	1.004e-08	0.625	0.75		105	0	2.51001e-08	1.5		105	3.87081e-16	4.01602e-08	1
	106	1.67334e-08	1.25	0		106	8.3667e-09	0.625	0.75		106	0	2.09167e-08	1.5		106	2.68806e-16	3.34668e-08	1
	107	1.39445e-08	1.25	0		107	6.97225e-09	0.625	0.75		107	0	1.74306e-08	1.5		107	1.86671e-16	2.7889e-08	1
	108	1.16204e-08	1.25	0		108	5.81021e-09	0.625	0.75		108	0	1.45255e-08	1.5		108	1.29633e-16	2.32408e-08	1
	109	9.68368e-09	1.25	0		109	4.84184e-09	0.625	0.75		109	0	1.21046e-08	1.5		109	9.00227e-17	1.93674e-08	1
	110	8.06973e-09	1.25	0		110	4.03487e-09	0.625	0.75		110	0	1.00872e-08	1.5		110	6.25158e-17	1.61395e-08	1
	111	6.72478e-09	1.25	0		111	3.36239e-09	0.625	0.75		111	0	8.40597e-09	1.5		111	4.34137e-17	1.34496e-08	1
	112	5.60398e-09	1.25	0		112	2.80199e-09	0.625	0.75		112	0	7.00498e-09	1.5		112	3.01484e-17	1.1208e-08	1
	113	4.66998e-09	1.25	0		113	2.33499e-09	0.625	0.75		113	0	5.83748e-09	1.5		113	2.09364e-17	9.33997e-09	1
	114	3.89165e-09	1.25	0		114	1.94583e-09	0.625	0.75		114	0	4.86457e-09	1.5		114	1.45392e-17	7.78331e-09	1
	115	3.24305e-09	1.25	0		115	1.62152e-09	0.625	0.75		115	0	4.05381e-09	1.5		115	1.00966e-17	6.48609e-09	1
	116	2.70254e-09	1.25	0		116	1.35127e-09	0.625	0.75		116	0	3.37817e-09	1.5		116	7.01156e-18	5.40508e-09	1
	117	2.25211e-09	1.25	0		117	1.12606e-09	0.625	0.75		117	0	2.81514e-09	1.5		117	4.86914e-18	4.50423e-09	1
	118	1.87676e-09	1.25	0		118	9.38381e-10	0.625	0.75		118	0	2.34595e-09	1.5		118	3.38135e-18	3.75352e-09	1
	119	1.56397e-09	1.25	0		119	7.81984e-10	0.625	0.75		119	0	1.95496e-09	1.5		119	2.34816e-18	3.12794e-09	1
	120	1.30331e-09	1.25	0		120	6.51654e-10	0.625	0.75		120	0	1.62913e-09	1.5		120	1.63066e-18	2.60661e-09	1
	121	1.08609e-09	1.25	0		121	5.43045e-10	0.625	0.75		121	0	1.35761e-09	1.5		121	1.13241e-18	2.17218e-09	1
	122	9.05074e-10	1.25	0		122	4.52537e-10	0.625	0.75		122	0	1.13134e-09	1.5		122	7.86393e-19	1.81015e-09	1
	123	7.54229e-10	1.25	0		123	3.77114e-10	0.625	0.75		123	0	9.42786e-10	1.5		123	5.46106e-19	1.50846e-09	1
	124	6.28524e-10	1.25	0		124	3.14262e-10	0.625	0.75		124	0	7.85655e-10	1.5		124	3.79241e-19	1.25705e-09	1
	125	5.2377e-10	1.25	0		125	2.61885e-10	0.625	0.75		125	0	6.54712e-10	1.5		125	2.63361e-19	1.04754e-09	1
	126	4.36475e-10	1.25	0		126	2.18237e-10	0.625	0.75		126	0	5.45594e-10	1.5		126	1.8289e-19	8.7295e-10	1
	127	3.63729e-10	1.25	0		127	1.81865e-10	0.625	0.75		127	0	4.54661e-10	1.5		127	1.27007e-19	7.27458e-10	1
	128	3.03108e-10	1.25	0		128	1.51554e-10	0.625	0.75		128	0	3.78884e-10	1.5		128	8.81992e-20	6.06215e-10	1
	129	2.5259e-10	1.25	0		129	1.26295e-10	0.625	0.75		129	0	3.15737e-10	1.5		129	6.12495e-20	5.05179e-10	1
	130	2.10491e-10	1.25	0		130	1.05246e-10	0.625	0.75		130	0	2.63114e-10	1.5		130	4.25344e-20	4.20983e-10	1
	131	1.75409e-10	1.25	0		131	8.77047e-11	0.625	0.75		131	0	2.19262e-10	1.5		131	2.95377e-20	3.50819e-10	1
	132	1.46175e-10	1.25	0		132	7.30873e-11	0.625	0.75		132	0	1.82718e-10	1.5		132	2.05123e-20	2.92349e-10	1
	133	1.21812e-10	1.25	0		133	6.09061e-11	0.625	0.75		133	0	1.52265e-10	1.5		133	1.42447e-20	2.43624e-10	1
	134	1.0151e-10	1.25	0		134	5.07551e-11	0.625	0.75		134	0	1.26888e-10	1.5		134	9.89213e-21	2.0302e-10	1
	135	8.45918e-11	1.25	0		135	4.22959e-11	0.625	0.75		135	0	1.0574e-10	1.5		135	6.86954e-21	1.69184e-10	1
	136	7.04931e-11	1.25	0		136	3.52466e-11	0.625	0.75		136	0	8.81164e-11	1.5		136	4.77051e-21	1.40986e-10	1
	137	5.87443e-11	1.25	0		137	2.93721e-11	0.625	0.75		137	0	7.34303e-11	1.5		137	3.31285e-21	1.17489e-10	1
	138	4.89536e-11	1.25	0		138	2.44768e-11	0.625	0.75		138	0	6.1192e-11	1.5		138	2.30059e-21	9.79071e-11	1
	139	4.07946e-11	1.25	0		139	2.03973e-11	0.625	0.75		139	0	5.09933e-11	1.5		139	1.59763e-21	8.15893e-11	1
	140	3.39955e-11	1.25	0		140	1.69978e-11	0.625	0.75		140	0	4.24944e-11	1.5		140	1.10947e-21	6.79911e-11	1
	141	2.83296e-11	1.25	0		141	1.41648e-11	0.625	0.75		141	0	3.5412e-11	1.5		141	7.70464e-22	5.66592e-11	1
	142	2.3608e-11	1.25	0		142	1.1804e-11	0.625	0.75		142	0	2.951e-11	1.5		142	5.35044e-22	4.7216e-11	1
	143	1.96733e-11	1.25	0		143	9.83667e-12	0.625	0.75		143	0	2.45917e-11	1.5		143	3.71559e-22	3.93467e-11	1
	144	1.63944e-11	1.25	0		144	8.19722e-12	0.625	0.75		144	0	2.04931e-11	1.5		144	2.58027e-22	3.27889e-11	1
	145	1.3662e-11	1.25	0		145	6.83102e-12	0.625	0.75		145	0	1.70776e-11	1.5		145	1.79185e-22	2.73241e-11	1
	146	1.1385e-11	1.25	0		146	5.69252e-12	0.625	0.75		146	0	1.42313e-11	1.5		146	1.24434e-22	2.27701e-11	1
	147	9.48753e-12	1.25	0		147	4.74376e-12	0.625	0.75		147	0	1.18594e-11	1.5		147	8.64127e-23	1.89751e-11	1
	148	7.90627e-12	1.25	0		148	3.95314e-12	0.625	0.75		148	0	9.88284e-12	1.5		148	6.00088e-23	1.58125e-11	1
	149	6.58856e-12	1.25	0		149	3.29428e-12	0.625	0.75		149	0	8.2357e-12	1.5		149	4.16728e-23	1.31771e-11	1
	150	5.49047e-12	1.25	0		150	2.74523e-12	0.625	0.75		150	0	6.86309e-12	1.5		150	2.89394e-23	1.09809e-11	1

## Sheet: X-Shredder
	Y-Linked X-Shredder
	WT♀	WT♀	WT♂	X-Shredder♂		WT♂	WT♀	WT♂	X-Shredder♂		X-Shredder♂	WT♀	WT♂	X-Shredder♂					Galizi et al. 2014: 97.4-95.5%
	WT♀	0	0	0		WT♀	0.5	0.5	0		WT♀	0.05	0	0.95			Sex Distortion (Male Ratio)		0.95
	WT♂	0.5	0.5	0		WT♂	0	0	0		WT♂	0	0	0
	X-Shredder♂	0.05	0	0.95		X-Shredder♂	0	0	0		X-Shredder♂	0	0	0			WT♀	WT♂	X-Shredder♂	WT♀+♂
																Fitness	1	1	1
																Initial Pop.	0.4995	0.4995	0.001	0.999
	Generations	WT♀	WT♂	X-Shredder♂		Generations	WT♀	WT♂	X-Shredder♂		Generations	WT♀	WT♂	X-Shredder♂		Generations	WT♀	WT♂	X-Shredder♂	WT♀+♂
	0	0.2498	0.24975	0.00095		0	0.24975	0.24975	0		0	0.024975	0	0.474525		0	0.4995	0.4995	0.001	0.999
	1	0.249595	0.2495	0.0018032		1	0.24955	0.24955	0		1	0.024955	0	0.474146		1	0.499101	0.499001	0.0018981	0.998102
	2	0.249233	0.249053	0.00341992		2	0.249147	0.249147	0		2	0.0249147	0	0.47338		2	0.498295	0.498105	0.00359992	0.9964
	3	0.248547	0.248206	0.00647577		3	0.248386	0.248386	0		3	0.0248386	0	0.471933		3	0.496771	0.496412	0.0068166	0.993183
	4	0.247257	0.246614	0.012225		4	0.246952	0.246952	0		4	0.0246952	0	0.469209		4	0.493904	0.493227	0.0128684	0.987132
	5	0.244851	0.243643	0.0229478		5	0.244279	0.244279	0		5	0.0244279	0	0.46413		5	0.488558	0.487287	0.0241556	0.975844
	6	0.240436	0.238192	0.0426253		6	0.239373	0.239373	0		6	0.0239373	0	0.454809		6	0.478746	0.476385	0.0448688	0.955131
	7	0.232569	0.22848	0.0776859		7	0.230632	0.230632	0		7	0.0230632	0	0.438201		7	0.461265	0.456961	0.0817746	0.918225
	8	0.219263	0.212053	0.13699		8	0.215847	0.215847	0		8	0.0215847	0	0.41011		8	0.431695	0.424105	0.1442	0.8558
	9	0.198618	0.186566	0.228998		9	0.192909	0.192909	0		9	0.0192909	0	0.366527		9	0.385818	0.373131	0.241051	0.758949
	10	0.170524	0.151881	0.354208		10	0.161693	0.161693	0		10	0.0161693	0	0.307217		10	0.323386	0.303763	0.372851	0.627149
	11	0.138412	0.112236	0.497326		11	0.126013	0.126013	0		11	0.0126013	0	0.239424		11	0.252026	0.224473	0.523502	0.476498
	12	0.108272	0.0750269	0.631653		12	0.0925242	0.0925242	0		12	0.00925242	0	0.175796		12	0.185048	0.150054	0.664898	0.335102
	13	0.0847855	0.0460315	0.736326		13	0.0664284	0.0664284	0		13	0.00664284	0	0.126214		13	0.132857	0.092063	0.77508	0.22492
	14	0.0689991	0.0265421	0.806683		14	0.0488878	0.0488878	0		14	0.00488878	0	0.0928869		14	0.0977757	0.0530841	0.84914	0.15086
	15	0.0594145	0.0147092	0.8494		15	0.0382383	0.0382383	0		15	0.00382383	0	0.0726528		15	0.0764766	0.0294185	0.894105	0.105895
	16	0.0539506	0.00796365	0.873751		16	0.0321673	0.0321673	0		16	0.00321673	0	0.0611178		16	0.0643346	0.0159273	0.919738	0.0802619
	17	0.050947	0.00425561	0.887137		17	0.02883	0.02883	0		17	0.002883	0	0.0547771		17	0.0576601	0.00851121	0.933829	0.0661713
	18	0.049329	0.002258	0.894349		18	0.0270322	0.0270322	0		18	0.00270322	0	0.0513612		18	0.0540644	0.004516	0.94142	0.0585804
	19	0.0484668	0.00119353	0.898191		19	0.0260742	0.0260742	0		19	0.00260742	0	0.0495409		19	0.0521483	0.00238705	0.945465	0.0545354
	20	0.04801	0.000629596	0.900227		20	0.0255666	0.0255666	0		20	0.00255666	0	0.0485766		20	0.0511333	0.00125919	0.947608	0.0523925
	21	0.0477687	0.000331762	0.901302		21	0.0252986	0.0252986	0		21	0.00252986	0	0.0480673		21	0.0505972	0.000663524	0.948739	0.0512607
	22	0.0476415	0.000174721	0.901869		22	0.0251572	0.0251572	0		22	0.00251572	0	0.0477988		22	0.0503145	0.000349443	0.949336	0.0506639
	23	0.0475745	9.19891e-05	0.902168		23	0.0250828	0.0250828	0		23	0.00250828	0	0.0476573		23	0.0501656	0.000183978	0.94965	0.0503496
	24	0.0475392	4.84238e-05	0.902325		24	0.0250436	0.0250436	0		24	0.00250436	0	0.0475828		24	0.0500872	9.68475e-05	0.949816	0.050184
	25	0.0475206	2.54885e-05	0.902408		25	0.0250229	0.0250229	0		25	0.00250229	0	0.0475436		25	0.0500459	5.09771e-05	0.949903	0.0500969
	26	0.0475109	1.34157e-05	0.902452		26	0.0250121	0.0250121	0		26	0.00250121	0	0.0475229		26	0.0500241	2.68313e-05	0.949949	0.050051
	27	0.0475057	7.06106e-06	0.902475		27	0.0250064	0.0250064	0		27	0.00250064	0	0.0475121		27	0.0500127	1.41221e-05	0.949973	0.0500268
	28	0.047503	3.71639e-06	0.902487		28	0.0250033	0.0250033	0		28	0.00250033	0	0.0475064		28	0.0500067	7.43279e-06	0.949986	0.0500141
	29	0.0475016	1.95601e-06	0.902493		29	0.0250018	0.0250018	0		29	0.00250018	0	0.0475033		29	0.0500035	3.91202e-06	0.949993	0.0500074
	30	0.0475008	1.02948e-06	0.902496		30	0.0250009	0.0250009	0		30	0.00250009	0	0.0475018		30	0.0500019	2.05897e-06	0.949996	0.0500039
	31	0.0475004	5.41834e-07	0.902498		31	0.0250005	0.0250005	0		31	0.00250005	0	0.0475009		31	0.050001	1.08367e-06	0.949998	0.0500021
	32	0.0475002	2.85176e-07	0.902499		32	0.0250003	0.0250003	0		32	0.00250003	0	0.0475005		32	0.0500005	5.70353e-07	0.949999	0.0500011
	33	0.0475001	1.50093e-07	0.902499		33	0.0250001	0.0250001	0		33	0.00250001	0	0.0475003		33	0.0500003	3.00186e-07	0.949999	0.0500006
	34	0.0475001	7.89963e-08	0.9025		34	0.0250001	0.0250001	0		34	0.00250001	0	0.0475001		34	0.0500001	1.57993e-07	0.95	0.0500003
	35	0.0475	4.1577e-08	0.9025		35	0.025	0.025	0		35	0.0025	0	0.0475001		35	0.0500001	8.3154e-08	0.95	0.0500002
	36	0.0475	2.18826e-08	0.9025		36	0.025	0.025	0		36	0.0025	0	0.0475		36	0.05	4.37653e-08	0.95	0.0500001
	37	0.0475	1.15172e-08	0.9025		37	0.025	0.025	0		37	0.0025	0	0.0475		37	0.05	2.30343e-08	0.95	0.05
	38	0.0475	6.06167e-09	0.9025		38	0.025	0.025	0		38	0.0025	0	0.0475		38	0.05	1.21233e-08	0.95	0.05
	39	0.0475	3.19035e-09	0.9025		39	0.025	0.025	0		39	0.0025	0	0.0475		39	0.05	6.3807e-09	0.95	0.05
	40	0.0475	1.67913e-09	0.9025		40	0.025	0.025	0		40	0.0025	0	0.0475		40	0.05	3.35827e-09	0.95	0.05
	41	0.0475	8.83754e-10	0.9025		41	0.025	0.025	0		41	0.0025	0	0.0475		41	0.05	1.76751e-09	0.95	0.05
	42	0.0475	4.65134e-10	0.9025		42	0.025	0.025	0		42	0.0025	0	0.0475		42	0.05	9.30268e-10	0.95	0.05
	43	0.0475	2.44807e-10	0.9025		43	0.025	0.025	0		43	0.0025	0	0.0475		43	0.05	4.89614e-10	0.95	0.05
	44	0.0475	1.28846e-10	0.9025		44	0.025	0.025	0		44	0.0025	0	0.0475		44	0.05	2.57692e-10	0.95	0.05
	45	0.0475	6.78136e-11	0.9025		45	0.025	0.025	0		45	0.0025	0	0.0475		45	0.05	1.35627e-10	0.95	0.05
	46	0.0475	3.56914e-11	0.9025		46	0.025	0.025	0		46	0.0025	0	0.0475		46	0.05	7.13828e-11	0.95	0.05
	47	0.0475	1.87849e-11	0.9025		47	0.025	0.025	0		47	0.0025	0	0.0475		47	0.05	3.75699e-11	0.95	0.05
	48	0.0475	9.88681e-12	0.9025		48	0.025	0.025	0		48	0.0025	0	0.0475		48	0.05	1.97736e-11	0.95	0.05
	49	0.0475	5.20359e-12	0.9025		49	0.025	0.025	0		49	0.0025	0	0.0475		49	0.05	1.04072e-11	0.95	0.05
	50	0.0475	2.73873e-12	0.9025		50	0.025	0.025	0		50	0.0025	0	0.0475		50	0.05	5.47746e-12	0.95	0.05
	51	0.0475	1.44144e-12	0.9025		51	0.025	0.025	0		51	0.0025	0	0.0475		51	0.05	2.88287e-12	0.95	0.05
	52	0.0475	7.58651e-13	0.9025		52	0.025	0.025	0		52	0.0025	0	0.0475		52	0.05	1.5173e-12	0.95	0.05
	53	0.0475	3.9929e-13	0.9025		53	0.025	0.025	0		53	0.0025	0	0.0475		53	0.05	7.9858e-13	0.95	0.05
	54	0.0475	2.10153e-13	0.9025		54	0.025	0.025	0		54	0.0025	0	0.0475		54	0.05	4.20305e-13	0.95	0.05
	55	0.0475	1.10607e-13	0.9025		55	0.025	0.025	0		55	0.0025	0	0.0475		55	0.05	2.21213e-13	0.95	0.05
	56	0.0475	5.8214e-14	0.9025		56	0.025	0.025	0		56	0.0025	0	0.0475		56	0.05	1.16428e-13	0.95	0.05
	57	0.0475	3.06389e-14	0.9025		57	0.025	0.025	0		57	0.0025	0	0.0475		57	0.05	6.12779e-14	0.95	0.05
	58	0.0475	1.61258e-14	0.9025		58	0.025	0.025	0		58	0.0025	0	0.0475		58	0.05	3.22515e-14	0.95	0.05
	59	0.0475	8.48724e-15	0.9025		59	0.025	0.025	0		59	0.0025	0	0.0475		59	0.05	1.69745e-14	0.95	0.05
	60	0.0475	4.46697e-15	0.9025		60	0.025	0.025	0		60	0.0025	0	0.0475		60	0.05	8.93394e-15	0.95	0.05
	61	0.0475	2.35104e-15	0.9025		61	0.025	0.025	0		61	0.0025	0	0.0475		61	0.05	4.70207e-15	0.95	0.05
	62	0.0475	1.23739e-15	0.9025		62	0.025	0.025	0		62	0.0025	0	0.0475		62	0.05	2.47478e-15	0.95	0.05
	63	0.0475	6.51257e-16	0.9025		63	0.025	0.025	0		63	0.0025	0	0.0475		63	0.05	1.30251e-15	0.95	0.05
	64	0.0475	3.42767e-16	0.9025		64	0.025	0.025	0		64	0.0025	0	0.0475		64	0.05	6.85533e-16	0.95	0.05
	65	0.0475	1.80404e-16	0.9025		65	0.025	0.025	0		65	0.0025	0	0.0475		65	0.05	3.60807e-16	0.95	0.05
	66	0.0475	9.49492e-17	0.9025		66	0.025	0.025	0		66	0.0025	0	0.0475		66	0.05	1.89898e-16	0.95	0.05
	67	0.0475	4.99733e-17	0.9025		67	0.025	0.025	0		67	0.0025	0	0.0475		67	0.05	9.99466e-17	0.95	0.05
	68	0.0475	2.63017e-17	0.9025		68	0.025	0.025	0		68	0.0025	0	0.0475		68	0.05	5.26035e-17	0.95	0.05
	69	0.0475	1.3843e-17	0.9025		69	0.025	0.025	0		69	0.0025	0	0.0475		69	0.05	2.7686e-17	0.95	0.05
	70	0.0475	7.2858e-18	0.9025		70	0.025	0.025	0		70	0.0025	0	0.0475		70	0.05	1.45716e-17	0.95	0.05
	71	0.0475	3.83463e-18	0.9025		71	0.025	0.025	0		71	0.0025	0	0.0475		71	0.05	7.66926e-18	0.95	0.05
	72	0.0475	2.01823e-18	0.9025		72	0.025	0.025	0		72	0.0025	0	0.0475		72	0.05	4.03645e-18	0.95	0.05
	73	0.0475	1.06222e-18	0.9025		73	0.025	0.025	0		73	0.0025	0	0.0475		73	0.05	2.12445e-18	0.95	0.05
	74	0.0475	5.59065e-19	0.9025		74	0.025	0.025	0		74	0.0025	0	0.0475		74	0.05	1.11813e-18	0.95	0.05
	75	0.0475	2.94245e-19	0.9025		75	0.025	0.025	0		75	0.0025	0	0.0475		75	0.05	5.8849e-19	0.95	0.05
	76	0.0475	1.54866e-19	0.9025		76	0.025	0.025	0		76	0.0025	0	0.0475		76	0.05	3.09732e-19	0.95	0.05
	77	0.0475	8.15083e-20	0.9025		77	0.025	0.025	0		77	0.0025	0	0.0475		77	0.05	1.63017e-19	0.95	0.05
	78	0.0475	4.28991e-20	0.9025		78	0.025	0.025	0		78	0.0025	0	0.0475		78	0.05	8.57982e-20	0.95	0.05
	79	0.0475	2.25785e-20	0.9025		79	0.025	0.025	0		79	0.0025	0	0.0475		79	0.05	4.5157e-20	0.95	0.05
	80	0.0475	1.18834e-20	0.9025		80	0.025	0.025	0		80	0.0025	0	0.0475		80	0.05	2.37668e-20	0.95	0.05
	81	0.0475	6.25443e-21	0.9025		81	0.025	0.025	0		81	0.0025	0	0.0475		81	0.05	1.25089e-20	0.95	0.05
	82	0.0475	3.2918e-21	0.9025		82	0.025	0.025	0		82	0.0025	0	0.0475		82	0.05	6.58361e-21	0.95	0.05
	83	0.0475	1.73253e-21	0.9025		83	0.025	0.025	0		83	0.0025	0	0.0475		83	0.05	3.46506e-21	0.95	0.05
	84	0.0475	9.11857e-22	0.9025		84	0.025	0.025	0		84	0.0025	0	0.0475		84	0.05	1.82371e-21	0.95	0.05
	85	0.0475	4.79925e-22	0.9025		85	0.025	0.025	0		85	0.0025	0	0.0475		85	0.05	9.59849e-22	0.95	0.05
	86	0.0475	2.52592e-22	0.9025		86	0.025	0.025	0		86	0.0025	0	0.0475		86	0.05	5.05184e-22	0.95	0.05
	87	0.0475	1.32943e-22	0.9025		87	0.025	0.025	0		87	0.0025	0	0.0475		87	0.05	2.65886e-22	0.95	0.05
	88	0.0475	6.99701e-23	0.9025		88	0.025	0.025	0		88	0.0025	0	0.0475		88	0.05	1.3994e-22	0.95	0.05
	89	0.0475	3.68263e-23	0.9025		89	0.025	0.025	0		89	0.0025	0	0.0475		89	0.05	7.36527e-23	0.95	0.05
	90	0.0475	1.93823e-23	0.9025		90	0.025	0.025	0		90	0.0025	0	0.0475		90	0.05	3.87646e-23	0.95	0.05
	91	0.0475	1.02012e-23	0.9025		91	0.025	0.025	0		91	0.0025	0	0.0475		91	0.05	2.04024e-23	0.95	0.05
	92	0.0475	5.36905e-24	0.9025		92	0.025	0.025	0		92	0.0025	0	0.0475		92	0.05	1.07381e-23	0.95	0.05
	93	0.0475	2.82582e-24	0.9025		93	0.025	0.025	0		93	0.0025	0	0.0475		93	0.05	5.65164e-24	0.95	0.05
	94	0.0475	1.48727e-24	0.9025		94	0.025	0.025	0		94	0.0025	0	0.0475		94	0.05	2.97455e-24	0.95	0.05
	95	0.0475	7.82775e-25	0.9025		95	0.025	0.025	0		95	0.0025	0	0.0475		95	0.05	1.56555e-24	0.95	0.05
	96	0.0475	4.11987e-25	0.9025		96	0.025	0.025	0		96	0.0025	0	0.0475		96	0.05	8.23974e-25	0.95	0.05
	97	0.0475	2.16835e-25	0.9025		97	0.025	0.025	0		97	0.0025	0	0.0475		97	0.05	4.3367e-25	0.95	0.05
	98	0.0475	1.14124e-25	0.9025		98	0.025	0.025	0		98	0.0025	0	0.0475		98	0.05	2.28248e-25	0.95	0.05
	99	0.0475	6.00652e-26	0.9025		99	0.025	0.025	0		99	0.0025	0	0.0475		99	0.05	1.2013e-25	0.95	0.05
	100	0.0475	3.16132e-26	0.9025		100	0.025	0.025	0		100	0.0025	0	0.0475		100	0.05	6.32265e-26	0.95	0.05
	101	0.0475	1.66385e-26	0.9025		101	0.025	0.025	0		101	0.0025	0	0.0475		101	0.05	3.32771e-26	0.95	0.05
	102	0.0475	8.75713e-27	0.9025		102	0.025	0.025	0		102	0.0025	0	0.0475		102	0.05	1.75143e-26	0.95	0.05
	103	0.0475	4.60902e-27	0.9025		103	0.025	0.025	0		103	0.0025	0	0.0475		103	0.05	9.21803e-27	0.95	0.05
	104	0.0475	2.4258e-27	0.9025		104	0.025	0.025	0		104	0.0025	0	0.0475		104	0.05	4.8516e-27	0.95	0.05
	105	0.0475	1.27674e-27	0.9025		105	0.025	0.025	0		105	0.0025	0	0.0475		105	0.05	2.55347e-27	0.95	0.05
	106	0.0475	6.71966e-28	0.9025		106	0.025	0.025	0		106	0.0025	0	0.0475		106	0.05	1.34393e-27	0.95	0.05
	107	0.0475	3.53666e-28	0.9025		107	0.025	0.025	0		107	0.0025	0	0.0475		107	0.05	7.07333e-28	0.95	0.05
	108	0.0475	1.8614e-28	0.9025		108	0.025	0.025	0		108	0.0025	0	0.0475		108	0.05	3.7228e-28	0.95	0.05
	109	0.0475	9.79685e-29	0.9025		109	0.025	0.025	0		109	0.0025	0	0.0475		109	0.05	1.95937e-28	0.95	0.05
	110	0.0475	5.15624e-29	0.9025		110	0.025	0.025	0		110	0.0025	0	0.0475		110	0.05	1.03125e-28	0.95	0.05
	111	0.0475	2.71381e-29	0.9025		111	0.025	0.025	0		111	0.0025	0	0.0475		111	0.05	5.42762e-29	0.95	0.05
	112	0.0475	1.42832e-29	0.9025		112	0.025	0.025	0		112	0.0025	0	0.0475		112	0.05	2.85664e-29	0.95	0.05
	113	0.0475	7.51748e-30	0.9025		113	0.025	0.025	0		113	0.0025	0	0.0475		113	0.05	1.5035e-29	0.95	0.05
	114	0.0475	3.95657e-30	0.9025		114	0.025	0.025	0		114	0.0025	0	0.0475		114	0.05	7.91314e-30	0.95	0.05
	115	0.0475	2.0824e-30	0.9025		115	0.025	0.025	0		115	0.0025	0	0.0475		115	0.05	4.16481e-30	0.95	0.05
	116	0.0475	1.096e-30	0.9025		116	0.025	0.025	0		116	0.0025	0	0.0475		116	0.05	2.192e-30	0.95	0.05
	117	0.0475	5.76843e-31	0.9025		117	0.025	0.025	0		117	0.0025	0	0.0475		117	0.05	1.15369e-30	0.95	0.05
	118	0.0475	3.03602e-31	0.9025		118	0.025	0.025	0		118	0.0025	0	0.0475		118	0.05	6.07203e-31	0.95	0.05
	119	0.0475	1.5979e-31	0.9025		119	0.025	0.025	0		119	0.0025	0	0.0475		119	0.05	3.19581e-31	0.95	0.05
	120	0.0475	8.41002e-32	0.9025		120	0.025	0.025	0		120	0.0025	0	0.0475		120	0.05	1.682e-31	0.95	0.05
	121	0.0475	4.42633e-32	0.9025		121	0.025	0.025	0		121	0.0025	0	0.0475		121	0.05	8.85265e-32	0.95	0.05
	122	0.0475	2.32965e-32	0.9025		122	0.025	0.025	0		122	0.0025	0	0.0475		122	0.05	4.65929e-32	0.95	0.05
	123	0.0475	1.22613e-32	0.9025		123	0.025	0.025	0		123	0.0025	0	0.0475		123	0.05	2.45226e-32	0.95	0.05
	124	0.0475	6.45331e-33	0.9025		124	0.025	0.025	0		124	0.0025	0	0.0475		124	0.05	1.29066e-32	0.95	0.05
	125	0.0475	3.39648e-33	0.9025		125	0.025	0.025	0		125	0.0025	0	0.0475		125	0.05	6.79296e-33	0.95	0.05
	126	0.0475	1.78762e-33	0.9025		126	0.025	0.025	0		126	0.0025	0	0.0475		126	0.05	3.57524e-33	0.95	0.05
	127	0.0475	9.40853e-34	0.9025		127	0.025	0.025	0		127	0.0025	0	0.0475		127	0.05	1.88171e-33	0.95	0.05
	128	0.0475	4.95186e-34	0.9025		128	0.025	0.025	0		128	0.0025	0	0.0475		128	0.05	9.90372e-34	0.95	0.05
	129	0.0475	2.60624e-34	0.9025		129	0.025	0.025	0		129	0.0025	0	0.0475		129	0.05	5.21248e-34	0.95	0.05
	130	0.0475	1.37171e-34	0.9025		130	0.025	0.025	0		130	0.0025	0	0.0475		130	0.05	2.74341e-34	0.95	0.05
	131	0.0475	7.2195e-35	0.9025		131	0.025	0.025	0		131	0.0025	0	0.0475		131	0.05	1.4439e-34	0.95	0.05
	132	0.0475	3.79974e-35	0.9025		132	0.025	0.025	0		132	0.0025	0	0.0475		132	0.05	7.59948e-35	0.95	0.05
	133	0.0475	1.99986e-35	0.9025		133	0.025	0.025	0		133	0.0025	0	0.0475		133	0.05	3.99973e-35	0.95	0.05
	134	0.0475	1.05256e-35	0.9025		134	0.025	0.025	0		134	0.0025	0	0.0475		134	0.05	2.10512e-35	0.95	0.05
	135	0.0475	5.53979e-36	0.9025		135	0.025	0.025	0		135	0.0025	0	0.0475		135	0.05	1.10796e-35	0.95	0.05
	136	0.0475	2.91568e-36	0.9025		136	0.025	0.025	0		136	0.0025	0	0.0475		136	0.05	5.83135e-36	0.95	0.05
	137	0.0475	1.53457e-36	0.9025		137	0.025	0.025	0		137	0.0025	0	0.0475		137	0.05	3.06913e-36	0.95	0.05
	138	0.0475	8.07667e-37	0.9025		138	0.025	0.025	0		138	0.0025	0	0.0475		138	0.05	1.61533e-36	0.95	0.05
	139	0.0475	4.25088e-37	0.9025		139	0.025	0.025	0		139	0.0025	0	0.0475		139	0.05	8.50175e-37	0.95	0.05
	140	0.0475	2.2373e-37	0.9025		140	0.025	0.025	0		140	0.0025	0	0.0475		140	0.05	4.47461e-37	0.95	0.05
	141	0.0475	1.17753e-37	0.9025		141	0.025	0.025	0		141	0.0025	0	0.0475		141	0.05	2.35506e-37	0.95	0.05
	142	0.0475	6.19752e-38	0.9025		142	0.025	0.025	0		142	0.0025	0	0.0475		142	0.05	1.2395e-37	0.95	0.05
	143	0.0475	3.26185e-38	0.9025		143	0.025	0.025	0		143	0.0025	0	0.0475		143	0.05	6.5237e-38	0.95	0.05
	144	0.0475	1.71676e-38	0.9025		144	0.025	0.025	0		144	0.0025	0	0.0475		144	0.05	3.43353e-38	0.95	0.05
	145	0.0475	9.0356e-39	0.9025		145	0.025	0.025	0		145	0.0025	0	0.0475		145	0.05	1.80712e-38	0.95	0.05
	146	0.0475	4.75558e-39	0.9025		146	0.025	0.025	0		146	0.0025	0	0.0475		146	0.05	9.51116e-39	0.95	0.05
	147	0.0475	2.50294e-39	0.9025		147	0.025	0.025	0		147	0.0025	0	0.0475		147	0.05	5.00587e-39	0.95	0.05
	148	0.0475	1.31733e-39	0.9025		148	0.025	0.025	0		148	0.0025	0	0.0475		148	0.05	2.63467e-39	0.95	0.05
	149	0.0475	6.93334e-40	0.9025		149	0.025	0.025	0		149	0.0025	0	0.0475		149	0.05	1.38667e-39	0.95	0.05
	150	0.0475	3.64913e-40	0.9025		150	0.025	0.025	0		150	0.0025	0	0.0475		150	0.05	7.29825e-40	0.95	0.05

## Sheet: UDmel
	+/+; +/+♀	+/+; +/+	UD1/+; +/+	+/+; UD2/+	UD1/UD1; +/+	+/+; UD2/UD2	UD1/+; UD2/+	UD1/UD1; UD2/+	UD1/+; UD2/UD2	UD1/UD1; UD2/UD2	N		UD1/+; +/+♀	+/+; +/+	UD1/+; +/+	+/+; UD2/+	UD1/UD1; +/+	+/+; UD2/UD2	UD1/+; UD2/+	UD1/UD1; UD2/+	UD1/+; UD2/UD2	UD1/UD1; UD2/UD2	N		+/+; UD2/+♀	+/+; +/+	UD1/+; +/+	+/+; UD2/+	UD1/UD1; +/+	+/+; UD2/UD2	UD1/+; UD2/+	UD1/UD1; UD2/+	UD1/+; UD2/UD2	UD1/UD1; UD2/UD2	N		UD1/UD1; +/+♀	+/+; +/+	UD1/+; +/+	+/+; UD2/+	UD1/UD1; +/+	+/+; UD2/UD2	UD1/+; UD2/+	UD1/UD1; UD2/+	UD1/+; UD2/UD2	UD1/UD1; UD2/UD2	N		+/+; UD2/UD2♀
	+/+; +/+♂	1	0	0	0	0	0	0	0	0	0		+/+; +/+♂	0	0	0	0	0	0	0	0	0	1		+/+; +/+♂	0	0	0	0	0	0	0	0	0	1		+/+; +/+♂	0	0	0	0	0	0	0	0	0	1		+/+; +/+♂
	UD1/+; +/+♂	0.5	0.002125	0	0	0	0	0	0	0	0		UD1/+; +/+♂	0	0	0	0	0	0	0	0	0	1		UD1/+; +/+♂	0	0.0010625	0	0	0	0.00175	0	0	0	0.5		UD1/+; +/+♂	0	0	0	0	0	0	0	0	0	1		UD1/+; +/+♂
	+/+; UD2/+♂	0.5	0	0.002125	0	0	0	0	0	0	0		+/+; UD2/+♂	0	0	0.0010625	0	0	0.00175	0	0	0	0.5		+/+; UD2/+♂	0	0	0	0	0	0	0	0	0	1		+/+; UD2/+♂	0	0	0	0	0	0.0035	0	0	0	0.5		+/+; UD2/+♂
	UD1/UD1; +/+♂	0	0.00425	0	0	0	0	0	0	0	0		UD1/UD1; +/+♂	0	0	0	0	0	0	0	0	0	1		UD1/UD1; +/+♂	0	0.002125	0	0	0	0.0035	0	0	0	0		UD1/UD1; +/+♂	0	0	0	0	0	0	0	0	0	1		UD1/UD1; +/+♂
	+/+; UD2/UD2♂	0	0	0.00425	0	0	0	0	0	0	0		+/+; UD2/UD2♂	0	0	0.002125	0	0	0.0035	0	0	0	0		+/+; UD2/UD2♂	0	0	0	0	0	0	0	0	0	1		+/+; UD2/UD2♂	0	0	0	0	0	0.007	0	0	0	0		+/+; UD2/UD2♂
	UD1/+; UD2/+♂	0.25	0.0010625	0.0010625	0	0	0.00175	0	0	0	0		UD1/+; UD2/+♂	0	0	0.00053125	0	0	0.00175	0.0010625	0	0	0.5		UD1/+; UD2/+♂	0	0.00053125	0	0	0.000625	0.00175	0	0.0010625	0	0.375		UD1/+; UD2/+♂	0	0	0	0	0	0.00175	0.002125	0	0	0.5		UD1/+; UD2/+♂
	UD1/UD1; UD2/+♂	0	0.002125	0	0	0	0.0035	0	0	0	0		UD1/UD1; UD2/+♂	0	0	0	0	0	0.00175	0.002125	0	0	0.5		UD1/UD1; UD2/+♂	0	0.0010625	0	0	0	0.0035	0	0.002125	0	0		UD1/UD1; UD2/+♂	0	0	0	0	0	0	0.00425	0	0	0.5		UD1/UD1; UD2/+♂
	UD1/+; UD2/UD2♂	0	0	0.002125	0	0	0.0035	0	0	0	0		UD1/+; UD2/UD2♂	0	0	0.0010625	0	0	0.0035	0.002125	0	0	0		UD1/+; UD2/UD2♂	0	0	0	0	0	0.00175	0	0.002125	0	0.5		UD1/+; UD2/UD2♂	0	0	0	0	0	0.0035	0.00425	0	0	0		UD1/+; UD2/UD2♂
	UD1/UD1; UD2/UD2♂	0	0	0	0	0	0.007	0	0	0	0		UD1/UD1; UD2/UD2♂	0	0	0	0	0	0.0035	0.00425	0	0	0		UD1/UD1; UD2/UD2♂	0	0	0	0	0	0.0035	0	0.00425	0	0		UD1/UD1; UD2/UD2♂	0	0	0	0	0	0	0.0085	0	0	0		UD1/UD1; UD2/UD2♂
	N	0	0	0	0	0	0	0	0	0	0		N	0	0	0	0	0	0	0	0	0	0		N	0	0	0	0	0	0	0	0	0	0		N	0	0	0	0	0	0	0	0	0	0		N
	Generation	+/+; +/+	UD1/+; +/+	+/+; UD2/+	UD1/UD1; +/+	+/+; UD2/UD2	UD1/+; UD2/+	UD1/UD1; UD2/+	UD1/+; UD2/UD2	UD1/UD1; UD2/UD2	N		Generation	+/+; +/+	UD1/+; +/+	+/+; UD2/+	UD1/UD1; +/+	+/+; UD2/UD2	UD1/+; UD2/+	UD1/UD1; UD2/+	UD1/+; UD2/UD2	UD1/UD1; UD2/UD2	N		Generation	+/+; +/+	UD1/+; +/+	+/+; UD2/+	UD1/UD1; +/+	+/+; UD2/UD2	UD1/+; UD2/+	UD1/UD1; UD2/+	UD1/+; UD2/UD2	UD1/UD1; UD2/UD2	N		Generation	+/+; +/+	UD1/+; +/+	+/+; UD2/+	UD1/UD1; +/+	+/+; UD2/UD2	UD1/+; UD2/+	UD1/UD1; UD2/+	UD1/+; UD2/UD2	UD1/UD1; UD2/UD2	N		Generation
	0	0.57	0	0	0	0	3.01e-05	0	0	0	0		0	0	0	0	0	0	1.505e-05	1.8275e-05	0	0	0.57		0	0	0	0	0	0	1.505e-05	0	1.8275e-05	0	0.57		0	0	0	0	0	0	0	3.655e-05	0	0	0.57		0
	1	0.99992	1.12203e-07	1.12203e-07	0	0	1.88788e-07	0	0	0	0		1	0	0	5.61015e-08	0	0	1.86797e-07	1.14621e-07	0	0	0.999947		1	0	5.61015e-08	0	0	6.60018e-08	1.86797e-07	0	1.14621e-07	0	0.999933		1	0	0	0	0	0	1.84805e-07	2.29243e-07	0	0	0.999947		1
	2	0.99992	6.39653e-10	6.39653e-10	0	0	6.60929e-10	0	0	0	0		2	0	0	3.19826e-10	0	0	8.57237e-10	4.01278e-10	0	0	0.999921		2	0	3.19826e-10	0	0	2.35998e-10	8.57237e-10	0	4.01278e-10	0	0.999921		2	0	0	0	0	0	1.05355e-09	8.02556e-10	0	0	0.999921		2
	3	0.999999	2.76396e-12	2.76396e-12	0	0	2.31344e-12	0	0	0	0		3	0	0	1.38198e-12	0	0	3.43292e-12	1.40459e-12	0	0	0.999999		3	0	1.38198e-12	0	0	8.26227e-13	3.43292e-12	0	1.40459e-12	0	0.999999		3	0	0	0	0	0	4.5524e-12	2.80917e-12	0	0	0.999999		3
	4	1	1.07895e-14	1.07895e-14	0	0	8.09703e-15	0	0	0	0		4	0	0	5.39473e-15	0	0	1.2934e-14	4.91606e-15	0	0	1		4	0	5.39473e-15	0	0	2.8918e-15	1.2934e-14	0	4.91606e-15	0	1		4	0	0	0	0	0	1.77709e-14	9.83211e-15	0	0	1		4
	5	1	4.01338e-17	4.01338e-17	0	0	2.83396e-17	0	0	0	0		5	0	0	2.00669e-17	0	0	4.72212e-17	1.72062e-17	0	0	1		5	0	2.00669e-17	0	0	1.01213e-17	4.72212e-17	0	1.72062e-17	0	1		5	0	0	0	0	0	6.61028e-17	3.44124e-17	0	0	1		5
	6	1	1.45506e-19	1.45506e-19	0	0	9.91887e-20	0	0	0	0		6	0	0	7.2753e-20	0	0	1.69423e-19	6.02217e-20	0	0	1		6	0	7.2753e-20	0	0	3.54245e-20	1.69423e-19	0	6.02217e-20	0	1		6	0	0	0	0	0	2.39657e-19	1.20443e-19	0	0	1		6
	7	1	5.19976e-22	5.19976e-22	0	0	3.4716e-22	0	0	0	0		7	0	0	2.59988e-22	0	0	6.01796e-22	2.10776e-22	0	0	1		7	0	2.59988e-22	0	0	1.23986e-22	6.01796e-22	0	2.10776e-22	0	1		7	0	0	0	0	0	8.56432e-22	4.21552e-22	0	0	1		7
	8	1	1.84267e-24	1.84267e-24	0	0	1.21506e-24	0	0	0	0		8	0	0	9.21333e-25	0	0	2.12502e-24	7.37716e-25	0	0	1		8	0	9.21333e-25	0	0	4.3395e-25	2.12502e-24	0	7.37716e-25	0	1		8	0	0	0	0	0	3.03498e-24	1.47543e-24	0	0	1		8
	9	1	6.49767e-27	6.49767e-27	0	0	4.25271e-27	0	0	0	0		9	0	0	3.24883e-27	0	0	7.47738e-27	2.58201e-27	0	0	1		9	0	3.24883e-27	0	0	1.51883e-27	7.47738e-27	0	2.58201e-27	0	1		9	0	0	0	0	0	1.0702e-26	5.16401e-27	0	0	1		9
	10	1	2.28446e-29	2.28446e-29	0	0	1.48845e-29	0	0	0	0		10	0	0	1.14223e-29	0	0	2.62554e-29	9.03702e-30	0	0	1		10	0	1.14223e-29	0	0	5.31589e-30	2.62554e-29	0	9.03702e-30	0	1		10	0	0	0	0	0	3.76263e-29	1.8074e-29	0	0	1		10
	11	1	8.01743e-32	8.01743e-32	0	0	5.20958e-32	0	0	0	0		11	0	0	4.00871e-32	0	0	9.20737e-32	3.16296e-32	0	0	1		11	0	4.00871e-32	0	0	1.86056e-32	9.20737e-32	0	3.16296e-32	0	1		11	0	0	0	0	0	1.32052e-31	6.32591e-32	0	0	1		11
	12	1	2.81074e-34	2.81074e-34	0	0	1.82335e-34	0	0	0	0		12	0	0	1.40537e-34	0	0	3.2264e-34	1.10703e-34	0	0	1		12	0	1.40537e-34	0	0	6.51197e-35	3.2264e-34	0	1.10703e-34	0	1		12	0	0	0	0	0	4.62945e-34	2.21407e-34	0	0	1		12
	13	1	9.84744e-37	9.84744e-37	0	0	6.38173e-37	0	0	0	0		13	0	0	4.92372e-37	0	0	1.13005e-36	3.87462e-37	0	0	1		13	0	4.92372e-37	0	0	2.27919e-37	1.13005e-36	0	3.87462e-37	0	1		13	0	0	0	0	0	1.62193e-36	7.74924e-37	0	0	1		13
	14	1	3.4487e-39	3.4487e-39	0	0	2.23361e-39	0	0	0	0		14	0	0	1.72435e-39	0	0	3.95691e-39	1.35612e-39	0	0	1		14	0	1.72435e-39	0	0	7.97716e-40	3.95691e-39	0	1.35612e-39	0	1		14	0	0	0	0	0	5.68021e-39	2.71224e-39	0	0	1		14
	15	1	1.20749e-41	1.20749e-41	0	0	7.81762e-42	0	0	0	0		15	0	0	6.03745e-42	0	0	1.38528e-41	4.74641e-42	0	0	1		15	0	6.03745e-42	0	0	2.79201e-42	1.38528e-41	0	4.74641e-42	0	1		15	0	0	0	0	0	1.98881e-41	9.49282e-42	0	0	1		15
	16	1	4.22716e-44	4.22716e-44	0	0	2.73617e-44	0	0	0	0		16	0	0	2.11358e-44	0	0	4.84927e-44	1.66124e-44	0	0	1		16	0	2.11358e-44	0	0	9.77202e-45	4.84927e-44	0	1.66124e-44	0	1		16	0	0	0	0	0	6.96238e-44	3.32249e-44	0	0	1		16
	17	1	1.47971e-46	1.47971e-46	0	0	9.57658e-47	0	0	0	0		17	0	0	7.39853e-47	0	0	1.69741e-46	5.81435e-47	0	0	1		17	0	7.39853e-47	0	0	3.42021e-47	1.69741e-46	0	5.81435e-47	0	1		17	0	0	0	0	0	2.43716e-46	1.16287e-46	0	0	1		17
	18	1	5.1794e-49	5.1794e-49	0	0	3.3518e-49	0	0	0	0		18	0	0	2.5897e-49	0	0	5.94129e-49	2.03502e-49	0	0	1		18	0	2.5897e-49	0	0	1.19707e-49	5.94129e-49	0	2.03502e-49	0	1		18	0	0	0	0	0	8.53078e-49	4.07005e-49	0	0	1		18
	19	1	1.81288e-51	1.81288e-51	0	0	1.17313e-51	0	0	0	0		19	0	0	9.06441e-52	0	0	2.07953e-51	7.12258e-52	0	0	1		19	0	9.06441e-52	0	0	4.18976e-52	2.07953e-51	0	7.12258e-52	0	1		19	0	0	0	0	0	2.98592e-51	1.42452e-51	0	0	1		19
	20	1	6.34528e-54	6.34528e-54	0	0	4.10596e-54	0	0	0	0		20	0	0	3.17264e-54	0	0	7.2785e-54	2.4929e-54	0	0	1		20	0	3.17264e-54	0	0	1.46641e-54	7.2785e-54	0	2.4929e-54	0	1		20	0	0	0	0	0	1.0451e-53	4.98581e-54	0	0	1		20
	21	1	2.22089e-56	2.22089e-56	0	0	1.43709e-56	0	0	0	0		21	0	0	1.11044e-56	0	0	2.54751e-56	8.72517e-57	0	0	1		21	0	1.11044e-56	0	0	5.13245e-57	2.54751e-56	0	8.72517e-57	0	1		21	0	0	0	0	0	3.65793e-56	1.74503e-56	0	0	1		21
	22	1	7.77319e-59	7.77319e-59	0	0	5.0298e-59	0	0	0	0		22	0	0	3.8866e-59	0	0	8.91635e-59	3.05381e-59	0	0	1		22	0	3.8866e-59	0	0	1.79636e-59	8.91635e-59	0	3.05381e-59	0	1		22	0	0	0	0	0	1.28029e-58	6.10762e-59	0	0	1		22
	23	1	2.72064e-61	2.72064e-61	0	0	1.76043e-61	0	0	0	0		23	0	0	1.36032e-61	0	0	3.12074e-61	1.06883e-61	0	0	1		23	0	1.36032e-61	0	0	6.28725e-62	3.12074e-61	0	1.06883e-61	0	1		23	0	0	0	0	0	4.48105e-61	2.13767e-61	0	0	1		23
	24	1	9.52227e-64	9.52227e-64	0	0	6.16151e-64	0	0	0	0		24	0	0	4.76113e-64	0	0	1.09226e-63	3.74091e-64	0	0	1		24	0	4.76113e-64	0	0	2.20054e-64	1.09226e-63	0	3.74091e-64	0	1		24	0	0	0	0	0	1.56837e-63	7.48183e-64	0	0	1		24
	25	1	3.3328e-66	3.3328e-66	0	0	2.15653e-66	0	0	0	0		25	0	0	1.6664e-66	0	0	3.82292e-66	1.30932e-66	0	0	1		25	0	1.6664e-66	0	0	7.70188e-67	3.82292e-66	0	1.30932e-66	0	1		25	0	0	0	0	0	5.48932e-66	2.61864e-66	0	0	1		25
	26	1	1.16648e-68	1.16648e-68	0	0	7.54785e-69	0	0	0	0		26	0	0	5.83241e-69	0	0	1.33802e-68	4.58262e-69	0	0	1		26	0	5.83241e-69	0	0	2.69566e-69	1.33802e-68	0	4.58262e-69	0	1		26	0	0	0	0	0	1.92127e-68	9.16524e-69	0	0	1		26
	27	1	4.08269e-71	4.08269e-71	0	0	2.64175e-71	0	0	0	0		27	0	0	2.04135e-71	0	0	4.68309e-71	1.60392e-71	0	0	1		27	0	2.04135e-71	0	0	9.43481e-72	4.68309e-71	0	1.60392e-71	0	1		27	0	0	0	0	0	6.72443e-71	3.20783e-71	0	0	1		27
	28	1	1.42894e-73	1.42894e-73	0	0	9.24611e-74	0	0	0	0		28	0	0	7.14472e-74	0	0	1.63908e-73	5.61371e-74	0	0	1		28	0	7.14472e-74	0	0	3.30218e-74	1.63908e-73	0	5.61371e-74	0	1		28	0	0	0	0	0	2.35355e-73	1.12274e-73	0	0	1		28
	29	1	5.0013e-76	5.0013e-76	0	0	3.23614e-76	0	0	0	0		29	0	0	2.50065e-76	0	0	5.73679e-76	1.9648e-76	0	0	1		29	0	2.50065e-76	0	0	1.15576e-76	5.73679e-76	0	1.9648e-76	0	1		29	0	0	0	0	0	8.23744e-76	3.9296e-76	0	0	1		29
	30	1	1.75046e-78	1.75046e-78	0	0	1.13265e-78	0	0	0	0		30	0	0	8.75228e-79	0	0	2.00788e-78	6.87679e-79	0	0	1		30	0	8.75228e-79	0	0	4.04517e-79	2.00788e-78	0	6.87679e-79	0	1		30	0	0	0	0	0	2.8831e-78	1.37536e-78	0	0	1		30
	31	1	6.1266e-81	6.1266e-81	0	0	3.96427e-81	0	0	0	0		31	0	0	3.0633e-81	0	0	7.02757e-81	2.40688e-81	0	0	1		31	0	3.0633e-81	0	0	1.41581e-81	7.02757e-81	0	2.40688e-81	0	1		31	0	0	0	0	0	1.00909e-80	4.81376e-81	0	0	1		31
	32	1	2.14431e-83	2.14431e-83	0	0	1.38749e-83	0	0	0	0		32	0	0	1.07215e-83	0	0	2.45965e-83	8.42407e-84	0	0	1		32	0	1.07215e-83	0	0	4.95534e-84	2.45965e-83	0	8.42407e-84	0	1		32	0	0	0	0	0	3.5318e-83	1.68481e-83	0	0	1		32
	33	1	7.50508e-86	7.50508e-86	0	0	4.85623e-86	0	0	0	0		33	0	0	3.75254e-86	0	0	8.60877e-86	2.94843e-86	0	0	1		33	0	3.75254e-86	0	0	1.73437e-86	8.60877e-86	0	2.94843e-86	0	1		33	0	0	0	0	0	1.23613e-85	5.89685e-86	0	0	1		33
	34	1	2.62678e-88	2.62678e-88	0	0	1.69968e-88	0	0	0	0		34	0	0	1.31339e-88	0	0	3.01307e-88	1.03195e-88	0	0	1		34	0	1.31339e-88	0	0	6.07029e-89	3.01307e-88	0	1.03195e-88	0	1		34	0	0	0	0	0	4.32646e-88	2.0639e-88	0	0	1		34
	35	1	9.19373e-91	9.19373e-91	0	0	5.94888e-91	0	0	0	0		35	0	0	4.59686e-91	0	0	1.05457e-90	3.61182e-91	0	0	1		35	0	4.59686e-91	0	0	2.1246e-91	1.05457e-90	0	3.61182e-91	0	1		35	0	0	0	0	0	1.51426e-90	7.22364e-91	0	0	1		35
	36	1	3.2178e-93	3.2178e-93	0	0	2.08211e-93	0	0	0	0		36	0	0	1.6089e-93	0	0	3.69101e-93	1.26414e-93	0	0	1		36	0	1.6089e-93	0	0	7.4361e-94	3.69101e-93	0	1.26414e-93	0	1		36	0	0	0	0	0	5.29991e-93	2.52828e-93	0	0	1		36
	37	1	1.12623e-95	1.12623e-95	0	0	7.28738e-96	0	0	0	0		37	0	0	5.63116e-96	0	0	1.29185e-95	4.42448e-96	0	0	1		37	0	5.63116e-96	0	0	2.60264e-96	1.29185e-95	0	4.42448e-96	0	1		37	0	0	0	0	0	1.85497e-95	8.84896e-96	0	0	1		37
	38	1	3.94181e-98	3.94181e-98	0	0	2.55058e-98	0	0	0	0		38	0	0	1.97091e-98	0	0	4.52149e-98	1.54857e-98	0	0	1		38	0	1.97091e-98	0	0	9.10923e-99	4.52149e-98	0	1.54857e-98	0	1		38	0	0	0	0	0	6.49239e-98	3.09714e-98	0	0	1		38
	39	1	1.37963e-100	1.37963e-100	0	0	8.92704e-101	0	0	0	0		39	0	0	6.89817e-101	0	0	1.58252e-100	5.41999e-101	0	0	1		39	0	6.89817e-101	0	0	3.18823e-101	1.58252e-100	0	5.41999e-101	0	1		39	0	0	0	0	0	2.27234e-100	1.084e-100	0	0	1		39
	40	1	4.82872e-103	4.82872e-103	0	0	3.12446e-103	0	0	0	0		40	0	0	2.41436e-103	0	0	5.53882e-103	1.897e-103	0	0	1		40	0	2.41436e-103	0	0	1.11588e-103	5.53882e-103	0	1.897e-103	0	1		40	0	0	0	0	0	7.95318e-103	3.79399e-103	0	0	1		40
	41	1	1.69005e-105	1.69005e-105	0	0	1.09356e-105	0	0	0	0		41	0	0	8.45026e-106	0	0	1.93859e-105	6.63949e-106	0	0	1		41	0	8.45026e-106	0	0	3.90558e-106	1.93859e-105	0	6.63949e-106	0	1		41	0	0	0	0	0	2.78361e-105	1.3279e-105	0	0	1		41
	42	1	5.91518e-108	5.91518e-108	0	0	3.82747e-108	0	0	0	0		42	0	0	2.95759e-108	0	0	6.78506e-108	2.32382e-108	0	0	1		42	0	2.95759e-108	0	0	1.36695e-108	6.78506e-108	0	2.32382e-108	0	1		42	0	0	0	0	0	9.74265e-108	4.64764e-108	0	0	1		42
	43	1	2.07031e-110	2.07031e-110	0	0	1.33961e-110	0	0	0	0		43	0	0	1.03516e-110	0	0	2.37477e-110	8.13337e-111	0	0	1		43	0	1.03516e-110	0	0	4.78434e-111	2.37477e-110	0	8.13337e-111	0	1		43	0	0	0	0	0	3.40993e-110	1.62667e-110	0	0	1		43
	44	1	7.2461e-113	7.2461e-113	0	0	4.68865e-113	0	0	0	0		44	0	0	3.62305e-113	0	0	8.3117e-113	2.84668e-113	0	0	1		44	0	3.62305e-113	0	0	1.67452e-113	8.3117e-113	0	2.84668e-113	0	1		44	0	0	0	0	0	1.19347e-112	5.69336e-113	0	0	1		44
	45	1	2.53613e-115	2.53613e-115	0	0	1.64103e-115	0	0	0	0		45	0	0	1.26807e-115	0	0	2.90909e-115	9.96338e-116	0	0	1		45	0	1.26807e-115	0	0	5.86081e-116	2.90909e-115	0	9.96338e-116	0	1		45	0	0	0	0	0	4.17716e-115	1.99268e-115	0	0	1		45
	46	1	8.87647e-118	8.87647e-118	0	0	5.7436e-118	0	0	0	0		46	0	0	4.43823e-118	0	0	1.01818e-117	3.48718e-118	0	0	1		46	0	4.43823e-118	0	0	2.05128e-118	1.01818e-117	0	3.48718e-118	0	1		46	0	0	0	0	0	1.46201e-117	6.97437e-118	0	0	1		46
	47	1	3.10676e-120	3.10676e-120	0	0	2.01026e-120	0	0	0	0		47	0	0	1.55338e-120	0	0	3.56364e-120	1.22051e-120	0	0	1		47	0	1.55338e-120	0	0	7.17949e-121	3.56364e-120	0	1.22051e-120	0	1		47	0	0	0	0	0	5.11702e-120	2.44103e-120	0	0	1		47
	48	1	1.08737e-122	1.08737e-122	0	0	7.0359e-123	0	0	0	0		48	0	0	5.43684e-123	0	0	1.24727e-122	4.2718e-123	0	0	1		48	0	5.43684e-123	0	0	2.51282e-123	1.24727e-122	0	4.2718e-123	0	1		48	0	0	0	0	0	1.79096e-122	8.5436e-123	0	0	1		48
	49	1	3.80578e-125	3.80578e-125	0	0	2.46257e-125	0	0	0	0		49	0	0	1.90289e-125	0	0	4.36546e-125	1.49513e-125	0	0	1		49	0	1.90289e-125	0	0	8.79488e-126	4.36546e-125	0	1.49513e-125	0	1		49	0	0	0	0	0	6.26835e-125	2.99026e-125	0	0	1		49
	50	1	1.33202e-127	1.33202e-127	0	0	8.61898e-128	0	0	0	0		50	0	0	6.66012e-128	0	0	1.52791e-127	5.23295e-128	0	0	1		50	0	6.66012e-128	0	0	3.07821e-128	1.52791e-127	0	5.23295e-128	0	1		50	0	0	0	0	0	2.19392e-127	1.04659e-127	0	0	1		50
	51	1	4.66209e-130	4.66209e-130	0	0	3.01664e-130	0	0	0	0		51	0	0	2.33104e-130	0	0	5.34769e-130	1.83153e-130	0	0	1		51	0	2.33104e-130	0	0	1.07737e-130	5.34769e-130	0	1.83153e-130	0	1		51	0	0	0	0	0	7.67873e-130	3.66307e-130	0	0	1		51
	52	1	1.63173e-132	1.63173e-132	0	0	1.05583e-132	0	0	0	0		52	0	0	8.15865e-133	0	0	1.87169e-132	6.41037e-133	0	0	1		52	0	8.15865e-133	0	0	3.77081e-133	1.87169e-132	0	6.41037e-133	0	1		52	0	0	0	0	0	2.68756e-132	1.28207e-132	0	0	1		52
	53	1	5.71106e-135	5.71106e-135	0	0	3.69539e-135	0	0	0	0		53	0	0	2.85553e-135	0	0	6.55092e-135	2.24363e-135	0	0	1		53	0	2.85553e-135	0	0	1.31978e-135	6.55092e-135	0	2.24363e-135	0	1		53	0	0	0	0	0	9.40645e-135	4.48726e-135	0	0	1		53
	54	1	1.99887e-137	1.99887e-137	0	0	1.29339e-137	0	0	0	0		54	0	0	9.99435e-138	0	0	2.29282e-137	7.8527e-138	0	0	1		54	0	9.99435e-138	0	0	4.61924e-138	2.29282e-137	0	7.8527e-138	0	1		54	0	0	0	0	0	3.29226e-137	1.57054e-137	0	0	1		54
	55	1	6.99604e-140	6.99604e-140	0	0	4.52685e-140	0	0	0	0		55	0	0	3.49802e-140	0	0	8.02487e-140	2.74845e-140	0	0	1		55	0	3.49802e-140	0	0	1.61673e-140	8.02487e-140	0	2.74845e-140	0	1		55	0	0	0	0	0	1.15229e-139	5.49689e-140	0	0	1		55
	56	1	2.44862e-142	2.44862e-142	0	0	1.5844e-142	0	0	0	0		56	0	0	1.22431e-142	0	0	2.80871e-142	9.61956e-143	0	0	1		56	0	1.22431e-142	0	0	5.65856e-143	2.80871e-142	0	9.61956e-143	0	1		56	0	0	0	0	0	4.03301e-142	1.92391e-142	0	0	1		56
	57	1	8.57015e-145	8.57015e-145	0	0	5.54539e-145	0	0	0	0		57	0	0	4.28508e-145	0	0	9.83047e-145	3.36685e-145	0	0	1		57	0	4.28508e-145	0	0	1.9805e-145	9.83047e-145	0	3.36685e-145	0	1		57	0	0	0	0	0	1.41155e-144	6.73369e-145	0	0	1		57
	58	1	2.99955e-147	2.99955e-147	0	0	1.94089e-147	0	0	0	0		58	0	0	1.49978e-147	0	0	3.44066e-147	1.1784e-147	0	0	1		58	0	1.49978e-147	0	0	6.93174e-148	3.44066e-147	0	1.1784e-147	0	1		58	0	0	0	0	0	4.94044e-147	2.35679e-147	0	0	1		58
	59	1	1.04984e-149	1.04984e-149	0	0	6.79311e-150	0	0	0	0		59	0	0	5.24922e-150	0	0	1.20423e-149	4.12439e-150	0	0	1		59	0	5.24922e-150	0	0	2.42611e-150	1.20423e-149	0	4.12439e-150	0	1		59	0	0	0	0	0	1.72915e-149	8.24877e-150	0	0	1		59
	60	1	3.67445e-152	3.67445e-152	0	0	2.37759e-152	0	0	0	0		60	0	0	1.83723e-152	0	0	4.21481e-152	1.44354e-152	0	0	1		60	0	1.83723e-152	0	0	8.49138e-153	4.21481e-152	0	1.44354e-152	0	1		60	0	0	0	0	0	6.05204e-152	2.88707e-152	0	0	1		60
	61	1	1.28606e-154	1.28606e-154	0	0	8.32156e-155	0	0	0	0		61	0	0	6.43029e-155	0	0	1.47518e-154	5.05237e-155	0	0	1		61	0	6.43029e-155	0	0	2.97198e-155	1.47518e-154	0	5.05237e-155	0	1		61	0	0	0	0	0	2.11821e-154	1.01047e-154	0	0	1		61
	62	1	4.50121e-157	4.50121e-157	0	0	2.91254e-157	0	0	0	0		62	0	0	2.2506e-157	0	0	5.16315e-157	1.76833e-157	0	0	1		62	0	2.2506e-157	0	0	1.04019e-157	5.16315e-157	0	1.76833e-157	0	1		62	0	0	0	0	0	7.41375e-157	3.53666e-157	0	0	1		62
	63	1	1.57542e-159	1.57542e-159	0	0	1.01939e-159	0	0	0	0		63	0	0	7.87711e-160	0	0	1.8071e-159	6.18916e-160	0	0	1		63	0	7.87711e-160	0	0	3.64068e-160	1.8071e-159	0	6.18916e-160	0	1		63	0	0	0	0	0	2.59481e-159	1.23783e-159	0	0	1		63
	64	1	5.51398e-162	5.51398e-162	0	0	3.56787e-162	0	0	0	0		64	0	0	2.75699e-162	0	0	6.32486e-162	2.16621e-162	0	0	1		64	0	2.75699e-162	0	0	1.27424e-162	6.32486e-162	0	2.16621e-162	0	1		64	0	0	0	0	0	9.08184e-162	4.33241e-162	0	0	1		64
	65	1	1.92989e-164	1.92989e-164	0	0	1.24875e-164	0	0	0	0		65	0	0	9.64946e-165	0	0	2.2137e-164	7.58172e-165	0	0	1		65	0	9.64946e-165	0	0	4.45983e-165	2.2137e-164	0	7.58172e-165	0	1		65	0	0	0	0	0	3.17865e-164	1.51634e-164	0	0	1		65
	66	1	6.75462e-167	6.75462e-167	0	0	4.37064e-167	0	0	0	0		66	0	0	3.37731e-167	0	0	7.74795e-167	2.6536e-167	0	0	1		66	0	3.37731e-167	0	0	1.56094e-167	7.74795e-167	0	2.6536e-167	0	1		66	0	0	0	0	0	1.11253e-166	5.3072e-167	0	0	1		66
	67	1	2.36412e-169	2.36412e-169	0	0	1.52972e-169	0	0	0	0		67	0	0	1.18206e-169	0	0	2.71178e-169	9.2876e-170	0	0	1		67	0	1.18206e-169	0	0	5.4633e-170	2.71178e-169	0	9.2876e-170	0	1		67	0	0	0	0	0	3.89384e-169	1.85752e-169	0	0	1		67
	68	1	8.27441e-172	8.27441e-172	0	0	5.35403e-172	0	0	0	0		68	0	0	4.13721e-172	0	0	9.49124e-172	3.25066e-172	0	0	1		68	0	4.13721e-172	0	0	1.91215e-172	9.49124e-172	0	3.25066e-172	0	1		68	0	0	0	0	0	1.36284e-171	6.50132e-172	0	0	1		68
	69	1	2.89604e-174	2.89604e-174	0	0	1.87391e-174	0	0	0	0		69	0	0	1.44802e-174	0	0	3.32193e-174	1.13773e-174	0	0	1		69	0	1.44802e-174	0	0	6.69254e-175	3.32193e-174	0	1.13773e-174	0	1		69	0	0	0	0	0	4.76995e-174	2.27546e-174	0	0	1		69
	70	1	1.01362e-176	1.01362e-176	0	0	6.55869e-177	0	0	0	0		70	0	0	5.06808e-177	0	0	1.16268e-176	3.98206e-177	0	0	1		70	0	5.06808e-177	0	0	2.34239e-177	1.16268e-176	0	3.98206e-177	0	1		70	0	0	0	0	0	1.66948e-176	7.96412e-177	0	0	1		70
	71	1	3.54765e-179	3.54765e-179	0	0	2.29554e-179	0	0	0	0		71	0	0	1.77383e-179	0	0	4.06937e-179	1.39372e-179	0	0	1		71	0	1.77383e-179	0	0	8.19836e-180	4.06937e-179	0	1.39372e-179	0	1		71	0	0	0	0	0	5.84319e-179	2.78744e-179	0	0	1		71
	72	1	1.24168e-181	1.24168e-181	0	0	8.03439e-182	0	0	0	0		72	0	0	6.20839e-182	0	0	1.42428e-181	4.87802e-182	0	0	1		72	0	6.20839e-182	0	0	2.86943e-182	1.42428e-181	0	4.87802e-182	0	1		72	0	0	0	0	0	2.04512e-181	9.75605e-182	0	0	1		72
	73	1	4.34588e-184	4.34588e-184	0	0	2.81204e-184	0	0	0	0		73	0	0	2.17294e-184	0	0	4.98498e-184	1.70731e-184	0	0	1		73	0	2.17294e-184	0	0	1.0043e-184	4.98498e-184	0	1.70731e-184	0	1		73	0	0	0	0	0	7.15791e-184	3.41462e-184	0	0	1		73
	74	1	1.52106e-186	1.52106e-186	0	0	9.84213e-187	0	0	0	0		74	0	0	7.60528e-187	0	0	1.74474e-186	5.97558e-187	0	0	1		74	0	7.60528e-187	0	0	3.51505e-187	1.74474e-186	0	5.97558e-187	0	1		74	0	0	0	0	0	2.50527e-186	1.19512e-186	0	0	1		74
	75	1	5.3237e-189	5.3237e-189	0	0	3.44475e-189	0	0	0	0		75	0	0	2.66185e-189	0	0	6.10659e-189	2.09145e-189	0	0	1		75	0	2.66185e-189	0	0	1.23027e-189	6.10659e-189	0	2.09145e-189	0	1		75	0	0	0	0	0	8.76844e-189	4.18291e-189	0	0	1		75
	76	1	1.86329e-191	1.86329e-191	0	0	1.20566e-191	0	0	0	0		76	0	0	9.31647e-192	0	0	2.13731e-191	7.32008e-192	0	0	1		76	0	9.31647e-192	0	0	4.30593e-192	2.13731e-191	0	7.32008e-192	0	1		76	0	0	0	0	0	3.06896e-191	1.46402e-191	0	0	1		76
	77	1	6.52153e-194	6.52153e-194	0	0	4.21981e-194	0	0	0	0		77	0	0	3.26076e-194	0	0	7.48058e-194	2.56203e-194	0	0	1		77	0	3.26076e-194	0	0	1.50708e-194	7.48058e-194	0	2.56203e-194	0	1		77	0	0	0	0	0	1.07413e-193	5.12406e-194	0	0	1		77
	78	1	2.28254e-196	2.28254e-196	0	0	1.47693e-196	0	0	0	0		78	0	0	1.14127e-196	0	0	2.6182e-196	8.9671e-197	0	0	1		78	0	1.14127e-196	0	0	5.27477e-197	2.6182e-196	0	8.9671e-197	0	1		78	0	0	0	0	0	3.75947e-196	1.79342e-196	0	0	1		78
	79	1	7.98887e-199	7.98887e-199	0	0	5.16927e-199	0	0	0	0		79	0	0	3.99444e-199	0	0	9.16371e-199	3.13849e-199	0	0	1		79	0	3.99444e-199	0	0	1.84617e-199	9.16371e-199	0	3.13849e-199	0	1		79	0	0	0	0	0	1.31581e-198	6.27697e-199	0	0	1		79
	80	1	2.79611e-201	2.79611e-201	0	0	1.80925e-201	0	0	0	0		80	0	0	1.39805e-201	0	0	3.2073e-201	1.09847e-201	0	0	1		80	0	1.39805e-201	0	0	6.46159e-202	3.2073e-201	0	1.09847e-201	0	1		80	0	0	0	0	0	4.60535e-201	2.19694e-201	0	0	1		80
	81	1	9.78637e-204	9.78637e-204	0	0	6.33236e-204	0	0	0	0		81	0	0	4.89319e-204	0	0	1.12255e-203	3.84465e-204	0	0	1		81	0	4.89319e-204	0	0	2.26156e-204	1.12255e-203	0	3.84465e-204	0	1		81	0	0	0	0	0	1.61187e-203	7.68929e-204	0	0	1		81
	82	1	3.42523e-206	3.42523e-206	0	0	2.21633e-206	0	0	0	0		82	0	0	1.71261e-206	0	0	3.92894e-206	1.34563e-206	0	0	1		82	0	1.71261e-206	0	0	7.91545e-207	3.92894e-206	0	1.34563e-206	0	1		82	0	0	0	0	0	5.64155e-206	2.69125e-206	0	0	1		82
	83	1	1.19883e-208	1.19883e-208	0	0	7.75714e-209	0	0	0	0		83	0	0	5.99415e-209	0	0	1.37513e-208	4.70969e-209	0	0	1		83	0	5.99415e-209	0	0	2.77041e-209	1.37513e-208	0	4.70969e-209	0	1		83	0	0	0	0	0	1.97454e-208	9.41938e-209	0	0	1		83
	84	1	4.19591e-211	4.19591e-211	0	0	2.715e-211	0	0	0	0		84	0	0	2.09795e-211	0	0	4.81295e-211	1.64839e-211	0	0	1		84	0	2.09795e-211	0	0	9.69642e-212	4.81295e-211	0	1.64839e-211	0	1		84	0	0	0	0	0	6.9109e-211	3.29678e-211	0	0	1		84
	85	1	1.46857e-213	1.46857e-213	0	0	9.50249e-214	0	0	0	0		85	0	0	7.34284e-214	0	0	1.68453e-213	5.76937e-214	0	0	1		85	0	7.34284e-214	0	0	3.39375e-214	1.68453e-213	0	5.76937e-214	0	1		85	0	0	0	0	0	2.41882e-213	1.15387e-213	0	0	1		85
	86	1	5.13999e-216	5.13999e-216	0	0	3.32587e-216	0	0	0	0		86	0	0	2.56999e-216	0	0	5.89587e-216	2.01928e-216	0	0	1		86	0	2.56999e-216	0	0	1.18781e-216	5.89587e-216	0	2.01928e-216	0	1		86	0	0	0	0	0	8.46586e-216	4.03856e-216	0	0	1		86
	87	1	1.79899e-218	1.79899e-218	0	0	1.16406e-218	0	0	0	0		87	0	0	8.99497e-219	0	0	2.06355e-218	7.06748e-219	0	0	1		87	0	8.99497e-219	0	0	4.15734e-219	2.06355e-218	0	7.06748e-219	0	1		87	0	0	0	0	0	2.96305e-218	1.4135e-218	0	0	1		87
	88	1	6.29648e-221	6.29648e-221	0	0	4.07419e-221	0	0	0	0		88	0	0	3.14824e-221	0	0	7.22244e-221	2.47362e-221	0	0	1		88	0	3.14824e-221	0	0	1.45507e-221	7.22244e-221	0	2.47362e-221	0	1		88	0	0	0	0	0	1.03707e-220	4.94724e-221	0	0	1		88
	89	1	2.20377e-223	2.20377e-223	0	0	1.42597e-223	0	0	0	0		89	0	0	1.10188e-223	0	0	2.52785e-223	8.65766e-224	0	0	1		89	0	1.10188e-223	0	0	5.09274e-224	2.52785e-223	0	8.65766e-224	0	1		89	0	0	0	0	0	3.62974e-223	1.73153e-223	0	0	1		89
	90	1	7.71319e-226	7.71319e-226	0	0	4.99089e-226	0	0	0	0		90	0	0	3.8566e-226	0	0	8.84748e-226	3.03018e-226	0	0	1		90	0	3.8566e-226	0	0	1.78246e-226	8.84748e-226	0	3.03018e-226	0	1		90	0	0	0	0	0	1.27041e-225	6.06036e-226	0	0	1		90
	91	1	2.69962e-228	2.69962e-228	0	0	1.74681e-228	0	0	0	0		91	0	0	1.34981e-228	0	0	3.09662e-228	1.06056e-228	0	0	1		91	0	1.34981e-228	0	0	6.23861e-229	3.09662e-228	0	1.06056e-228	0	1		91	0	0	0	0	0	4.44643e-228	2.12113e-228	0	0	1		91
	92	1	9.44866e-231	9.44866e-231	0	0	6.11384e-231	0	0	0	0		92	0	0	4.72433e-231	0	0	1.08382e-230	3.71197e-231	0	0	1		92	0	4.72433e-231	0	0	2.18351e-231	1.08382e-230	0	3.71197e-231	0	1		92	0	0	0	0	0	1.55625e-230	7.42395e-231	0	0	1		92
	93	1	3.30703e-233	3.30703e-233	0	0	2.13984e-233	0	0	0	0		93	0	0	1.65352e-233	0	0	3.79336e-233	1.29919e-233	0	0	1		93	0	1.65352e-233	0	0	7.6423e-234	3.79336e-233	0	1.29919e-233	0	1		93	0	0	0	0	0	5.44687e-233	2.59838e-233	0	0	1		93
	94	1	1.15746e-235	1.15746e-235	0	0	7.48945e-236	0	0	0	0		94	0	0	5.7873e-236	0	0	1.32768e-235	4.54717e-236	0	0	1		94	0	5.7873e-236	0	0	2.6748e-236	1.32768e-235	0	4.54717e-236	0	1		94	0	0	0	0	0	1.90641e-235	9.09433e-236	0	0	1		94
	95	1	4.05111e-238	4.05111e-238	0	0	2.62131e-238	0	0	0	0		95	0	0	2.02556e-238	0	0	4.64686e-238	1.59151e-238	0	0	1		95	0	2.02556e-238	0	0	9.36181e-239	4.64686e-238	0	1.59151e-238	0	1		95	0	0	0	0	0	6.67242e-238	3.18302e-238	0	0	1		95
	96	1	1.41789e-240	1.41789e-240	0	0	9.17458e-241	0	0	0	0		96	0	0	7.08945e-241	0	0	1.6264e-240	5.57028e-241	0	0	1		96	0	7.08945e-241	0	0	3.27663e-241	1.6264e-240	0	5.57028e-241	0	1		96	0	0	0	0	0	2.33535e-240	1.11406e-240	0	0	1		96
	97	1	4.96261e-243	4.96261e-243	0	0	3.2111e-243	0	0	0	0		97	0	0	2.48131e-243	0	0	5.69241e-243	1.9496e-243	0	0	1		97	0	2.48131e-243	0	0	1.14682e-243	5.69241e-243	0	1.9496e-243	0	1		97	0	0	0	0	0	8.17371e-243	3.8992e-243	0	0	1		97
	98	1	1.73691e-245	1.73691e-245	0	0	1.12389e-245	0	0	0	0		98	0	0	8.68457e-246	0	0	1.99234e-245	6.82359e-246	0	0	1		98	0	8.68457e-246	0	0	4.01388e-246	1.99234e-245	0	6.82359e-246	0	1		98	0	0	0	0	0	2.8608e-245	1.36472e-245	0	0	1		98
	99	1	6.0792e-248	6.0792e-248	0	0	3.9336e-248	0	0	0	0		99	0	0	3.0396e-248	0	0	6.9732e-248	2.38826e-248	0	0	1		99	0	3.0396e-248	0	0	1.40486e-248	6.9732e-248	0	2.38826e-248	0	1		99	0	0	0	0	0	1.00128e-247	4.77651e-248	0	0	1		99
	100	1	2.12772e-250	2.12772e-250	0	0	1.37676e-250	0	0	0	0		100	0	0	1.06386e-250	0	0	2.44062e-250	8.3589e-251	0	0	1		100	0	1.06386e-250	0	0	4.917e-251	2.44062e-250	0	8.3589e-251	0	1		100	0	0	0	0	0	3.50448e-250	1.67178e-250	0	0	1		100
	101	1	7.44702e-253	7.44702e-253	0	0	4.81866e-253	0	0	0	0		101	0	0	3.72351e-253	0	0	8.54217e-253	2.92562e-253	0	0	1		101	0	3.72351e-253	0	0	1.72095e-253	8.54217e-253	0	2.92562e-253	0	1		101	0	0	0	0	0	1.22657e-252	5.85123e-253	0	0	1		101
	102	1	2.60646e-255	2.60646e-255	0	0	1.68653e-255	0	0	0	0		102	0	0	1.30323e-255	0	0	2.98976e-255	1.02397e-255	0	0	1		102	0	1.30323e-255	0	0	6.02333e-256	2.98976e-255	0	1.02397e-255	0	1		102	0	0	0	0	0	4.29299e-255	2.04793e-255	0	0	1		102
	103	1	9.1226e-258	9.1226e-258	0	0	5.90286e-258	0	0	0	0		103	0	0	4.5613e-258	0	0	1.04642e-257	3.58388e-258	0	0	1		103	0	4.5613e-258	0	0	2.10816e-258	1.04642e-257	0	3.58388e-258	0	1		103	0	0	0	0	0	1.50255e-257	7.16776e-258	0	0	1		103
	104	1	3.19291e-260	3.19291e-260	0	0	2.066e-260	0	0	0	0		104	0	0	1.59646e-260	0	0	3.66246e-260	1.25436e-260	0	0	1		104	0	1.59646e-260	0	0	7.37857e-261	3.66246e-260	0	1.25436e-260	0	1		104	0	0	0	0	0	5.25891e-260	2.50872e-260	0	0	1		104
	105	1	1.11752e-262	1.11752e-262	0	0	7.231e-263	0	0	0	0		105	0	0	5.58759e-263	0	0	1.28186e-262	4.39025e-263	0	0	1		105	0	5.58759e-263	0	0	2.5825e-263	1.28186e-262	0	4.39025e-263	0	1		105	0	0	0	0	0	1.84062e-262	8.7805e-263	0	0	1		105
	106	1	3.91131e-265	3.91131e-265	0	0	2.53085e-265	0	0	0	0		106	0	0	1.95566e-265	0	0	4.48651e-265	1.53659e-265	0	0	1		106	0	1.95566e-265	0	0	9.03875e-266	4.48651e-265	0	1.53659e-265	0	1		106	0	0	0	0	0	6.44217e-265	3.07318e-265	0	0	1		106
	107	1	1.36896e-267	1.36896e-267	0	0	8.85798e-268	0	0	0	0		107	0	0	6.8448e-268	0	0	1.57028e-267	5.37806e-268	0	0	1		107	0	6.8448e-268	0	0	3.16356e-268	1.57028e-267	0	5.37806e-268	0	1		107	0	0	0	0	0	2.25476e-267	1.07561e-267	0	0	1		107
	108	1	4.79136e-270	4.79136e-270	0	0	3.10029e-270	0	0	0	0		108	0	0	2.39568e-270	0	0	5.49597e-270	1.88232e-270	0	0	1		108	0	2.39568e-270	0	0	1.10725e-270	5.49597e-270	0	1.88232e-270	0	1		108	0	0	0	0	0	7.89165e-270	3.76464e-270	0	0	1		108
	109	1	1.67698e-272	1.67698e-272	0	0	1.0851e-272	0	0	0	0		109	0	0	8.38488e-273	0	0	1.92359e-272	6.58812e-273	0	0	1		109	0	8.38488e-273	0	0	3.87537e-273	1.92359e-272	0	6.58812e-273	0	1		109	0	0	0	0	0	2.76208e-272	1.31762e-272	0	0	1		109
	110	1	5.86942e-275	5.86942e-275	0	0	3.79786e-275	0	0	0	0		110	0	0	2.93471e-275	0	0	6.73257e-275	2.30584e-275	0	0	1		110	0	2.93471e-275	0	0	1.35638e-275	6.73257e-275	0	2.30584e-275	0	1		110	0	0	0	0	0	9.66727e-275	4.61168e-275	0	0	1		110
	111	1	2.0543e-277	2.0543e-277	0	0	1.32925e-277	0	0	0	0		111	0	0	1.02715e-277	0	0	2.3564e-277	8.07045e-278	0	0	1		111	0	1.02715e-277	0	0	4.74732e-278	2.3564e-277	0	8.07045e-278	0	1		111	0	0	0	0	0	3.38355e-277	1.61409e-277	0	0	1		111
	112	1	7.19004e-280	7.19004e-280	0	0	4.65238e-280	0	0	0	0		112	0	0	3.59502e-280	0	0	8.24739e-280	2.82466e-280	0	0	1		112	0	3.59502e-280	0	0	1.66156e-280	8.24739e-280	0	2.82466e-280	0	1		112	0	0	0	0	0	1.18424e-279	5.64931e-280	0	0	1		112
	113	1	2.51651e-282	2.51651e-282	0	0	1.62833e-282	0	0	0	0		113	0	0	1.25826e-282	0	0	2.88659e-282	9.8863e-283	0	0	1		113	0	1.25826e-282	0	0	5.81547e-283	2.88659e-282	0	9.8863e-283	0	1		113	0	0	0	0	0	4.14484e-282	1.97726e-282	0	0	1		113
	114	1	8.80779e-285	8.80779e-285	0	0	5.69916e-285	0	0	0	0		114	0	0	4.4039e-285	0	0	1.01031e-284	3.4602e-285	0	0	1		114	0	4.4039e-285	0	0	2.03541e-285	1.01031e-284	0	3.4602e-285	0	1		114	0	0	0	0	0	1.4507e-284	6.92041e-285	0	0	1		114
	115	1	3.08273e-287	3.08273e-287	0	0	1.99471e-287	0	0	0	0		115	0	0	1.54136e-287	0	0	3.53607e-287	1.21107e-287	0	0	1		115	0	1.54136e-287	0	0	7.12395e-288	3.53607e-287	0	1.21107e-287	0	1		115	0	0	0	0	0	5.07743e-287	2.42214e-287	0	0	1		115
	116	1	1.07895e-289	1.07895e-289	0	0	6.98147e-290	0	0	0	0		116	0	0	5.39477e-290	0	0	1.23762e-289	4.23875e-290	0	0	1		116	0	5.39477e-290	0	0	2.49338e-290	1.23762e-289	0	4.23875e-290	0	1		116	0	0	0	0	0	1.7771e-289	8.4775e-290	0	0	1		116
	117	1	3.77634e-292	3.77634e-292	0	0	2.44352e-292	0	0	0	0		117	0	0	1.88817e-292	0	0	4.33169e-292	1.48356e-292	0	0	1		117	0	1.88817e-292	0	0	8.72684e-293	4.33169e-292	0	1.48356e-292	0	1		117	0	0	0	0	0	6.21986e-292	2.96713e-292	0	0	1		117
	118	1	1.32172e-294	1.32172e-294	0	0	8.5523e-295	0	0	0	0		118	0	0	6.6086e-295	0	0	1.51609e-294	5.19247e-295	0	0	1		118	0	6.6086e-295	0	0	3.05439e-295	1.51609e-294	0	5.19247e-295	0	1		118	0	0	0	0	0	2.17695e-294	1.03849e-294	0	0	1		118
	119	1	4.62602e-297	4.62602e-297	0	0	2.99331e-297	0	0	0	0		119	0	0	2.31301e-297	0	0	5.30632e-297	1.81736e-297	0	0	1		119	0	2.31301e-297	0	0	1.06904e-297	5.30632e-297	0	1.81736e-297	0	1		119	0	0	0	0	0	7.61932e-297	3.63473e-297	0	0	1		119
	120	1	1.61911e-299	1.61911e-299	0	0	1.04766e-299	0	0	0	0		120	0	0	8.09553e-300	0	0	1.85721e-299	6.36078e-300	0	0	1		120	0	8.09553e-300	0	0	3.74163e-300	1.85721e-299	0	6.36078e-300	0	1		120	0	0	0	0	0	2.66676e-299	1.27216e-299	0	0	1		120
	121	1	5.66687e-302	5.66687e-302	0	0	3.6668e-302	0	0	0	0		121	0	0	2.83344e-302	0	0	6.50024e-302	2.22627e-302	0	0	1		121	0	2.83344e-302	0	0	1.30957e-302	6.50024e-302	0	2.22627e-302	0	1		121	0	0	0	0	0	9.33367e-302	4.45254e-302	0	0	1		121
	122	1	1.98341e-304	1.98341e-304	0	0	1.28338e-304	0	0	0	0		122	0	0	9.91703e-305	0	0	2.27508e-304	7.79195e-305	0	0	1		122	0	9.91703e-305	0	0	4.5835e-305	2.27508e-304	0	7.79195e-305	0	1		122	0	0	0	0	0	3.26679e-304	1.55839e-304	0	0	1		122
	123	1	6.94192e-307	6.94192e-307	0	0	4.49183e-307	0	0	0	0		123	0	0	3.47096e-307	0	0	7.96279e-307	2.72718e-307	0	0	1		123	0	3.47096e-307	0	0	1.60422e-307	7.96279e-307	0	2.72718e-307	0	1		123	0	0	0	0	0	1.14337e-306	5.45436e-307	0	0	1		123
	124	1	0	0	0	0	0	0	0	0	0		124	0	0	0	0	0	0	0	0	0	1		124	0	0	0	0	0	0	0	0	0	1		124	0	0	0	0	0	0	0	0	0	1		124
	125	1	0	0	0	0	0	0	0	0	0		125	0	0	0	0	0	0	0	0	0	1		125	0	0	0	0	0	0	0	0	0	1		125	0	0	0	0	0	0	0	0	0	1		125
	126	1	0	0	0	0	0	0	0	0	0		126	0	0	0	0	0	0	0	0	0	1		126	0	0	0	0	0	0	0	0	0	1		126	0	0	0	0	0	0	0	0	0	1		126
	127	1	0	0	0	0	0	0	0	0	0		127	0	0	0	0	0	0	0	0	0	1		127	0	0	0	0	0	0	0	0	0	1		127	0	0	0	0	0	0	0	0	0	1		127
	128	1	0	0	0	0	0	0	0	0	0		128	0	0	0	0	0	0	0	0	0	1		128	0	0	0	0	0	0	0	0	0	1		128	0	0	0	0	0	0	0	0	0	1		128
	129	1	0	0	0	0	0	0	0	0	0		129	0	0	0	0	0	0	0	0	0	1		129	0	0	0	0	0	0	0	0	0	1		129	0	0	0	0	0	0	0	0	0	1		129
	130	1	0	0	0	0	0	0	0	0	0		130	0	0	0	0	0	0	0	0	0	1		130	0	0	0	0	0	0	0	0	0	1		130	0	0	0	0	0	0	0	0	0	1		130
	131	1	0	0	0	0	0	0	0	0	0		131	0	0	0	0	0	0	0	0	0	1		131	0	0	0	0	0	0	0	0	0	1		131	0	0	0	0	0	0	0	0	0	1		131
	132	1	0	0	0	0	0	0	0	0	0		132	0	0	0	0	0	0	0	0	0	1		132	0	0	0	0	0	0	0	0	0	1		132	0	0	0	0	0	0	0	0	0	1		132
	133	1	0	0	0	0	0	0	0	0	0		133	0	0	0	0	0	0	0	0	0	1		133	0	0	0	0	0	0	0	0	0	1		133	0	0	0	0	0	0	0	0	0	1		133
	134	1	0	0	0	0	0	0	0	0	0		134	0	0	0	0	0	0	0	0	0	1		134	0	0	0	0	0	0	0	0	0	1		134	0	0	0	0	0	0	0	0	0	1		134
	135	1	0	0	0	0	0	0	0	0	0		135	0	0	0	0	0	0	0	0	0	1		135	0	0	0	0	0	0	0	0	0	1		135	0	0	0	0	0	0	0	0	0	1		135
	136	1	0	0	0	0	0	0	0	0	0		136	0	0	0	0	0	0	0	0	0	1		136	0	0	0	0	0	0	0	0	0	1		136	0	0	0	0	0	0	0	0	0	1		136
	137	1	0	0	0	0	0	0	0	0	0		137	0	0	0	0	0	0	0	0	0	1		137	0	0	0	0	0	0	0	0	0	1		137	0	0	0	0	0	0	0	0	0	1		137
	138	1	0	0	0	0	0	0	0	0	0		138	0	0	0	0	0	0	0	0	0	1		138	0	0	0	0	0	0	0	0	0	1		138	0	0	0	0	0	0	0	0	0	1		138
	139	1	0	0	0	0	0	0	0	0	0		139	0	0	0	0	0	0	0	0	0	1		139	0	0	0	0	0	0	0	0	0	1		139	0	0	0	0	0	0	0	0	0	1		139
	140	1	0	0	0	0	0	0	0	0	0		140	0	0	0	0	0	0	0	0	0	1		140	0	0	0	0	0	0	0	0	0	1		140	0	0	0	0	0	0	0	0	0	1		140
	141	1	0	0	0	0	0	0	0	0	0		141	0	0	0	0	0	0	0	0	0	1		141	0	0	0	0	0	0	0	0	0	1		141	0	0	0	0	0	0	0	0	0	1		141
	142	1	0	0	0	0	0	0	0	0	0		142	0	0	0	0	0	0	0	0	0	1		142	0	0	0	0	0	0	0	0	0	1		142	0	0	0	0	0	0	0	0	0	1		142
	143	1	0	0	0	0	0	0	0	0	0		143	0	0	0	0	0	0	0	0	0	1		143	0	0	0	0	0	0	0	0	0	1		143	0	0	0	0	0	0	0	0	0	1		143
	144	1	0	0	0	0	0	0	0	0	0		144	0	0	0	0	0	0	0	0	0	1		144	0	0	0	0	0	0	0	0	0	1		144	0	0	0	0	0	0	0	0	0	1		144
	145	1	0	0	0	0	0	0	0	0	0		145	0	0	0	0	0	0	0	0	0	1		145	0	0	0	0	0	0	0	0	0	1		145	0	0	0	0	0	0	0	0	0	1		145
	146	1	0	0	0	0	0	0	0	0	0		146	0	0	0	0	0	0	0	0	0	1		146	0	0	0	0	0	0	0	0	0	1		146	0	0	0	0	0	0	0	0	0	1		146
	147	1	0	0	0	0	0	0	0	0	0		147	0	0	0	0	0	0	0	0	0	1		147	0	0	0	0	0	0	0	0	0	1		147	0	0	0	0	0	0	0	0	0	1		147
	148	1	0	0	0	0	0	0	0	0	0		148	0	0	0	0	0	0	0	0	0	1		148	0	0	0	0	0	0	0	0	0	1		148	0	0	0	0	0	0	0	0	0	1		148
	149	1	0	0	0	0	0	0	0	0	0		149	0	0	0	0	0	0	0	0	0	1		149	0	0	0	0	0	0	0	0	0	1		149	0	0	0	0	0	0	0	0	0	1		149
	150	1	0	0	0	0	0	0	0	0	0		150	0	0	0	0	0	0	0	0	0	1		150	0	0	0	0	0	0	0	0	0	1		150	0	0	0	0	0	0	0	0	0	1		150
[truncated: 76 more columns]
