# Supplementary material for: Gene drives as a new quality in GMO releases—a comparative technology characterization
Source: PeerJ. 2019 May 3;7:e6793. doi: 10.7717/peerj.6793 (PMC6501761; doi:10.7717/peerj.6793)
Supplement: Supplemental Information 1 — Information and images explaining the model. [file peerj-07-6793-s001.zip › Gene Drive - Graph Generator V1.xlsm]

## Sheet: Input
	Gene Drive - Graph Generator
	Quelldatei:
	Name Datasheet:
	Input parameter 1 (Fitness):
	Input parameter 2 (Init. Pop.):
	Output parameter 1 (Wild Type):
	Output parameter 2 (Gene Drive):
	initial value:
	Endvalue:
	Step value:
	max. 1.000.000 results permitted
	Image preferences
	Threshold 1:
	Threshold 2:
	Color code 1:	#0000ee
	Color code 2:	#999999
	Color code 3:	#ee0000
	Caption X-axis:	Fitness
	Caption Y-axis:	Init. Pop. Percentage
	Image title:
	Status report
	Results:
	Status:
	Progress:

## Sheet: Output
Input 1	Input 2		Output 1	Output 2		Ergebnis
0.01	0.99		3.82483e-15	1		1
0.02	0.99		2.92716e-37	1		1
0.03	0.98		7.55029e-38	1		1
0.03	0.99		1.47133e-39	1		1
0.04	0.97		4.96993e-35	1		1
0.04	0.98		3.24815e-39	1		1
0.04	0.99		3.19486e-42	1		1
0.05	0.96		1.51093e-35	1		1
0.05	0.97		9.79744e-40	1		1
0.05	0.98		7.88148e-44	1		1
0.05	0.99		3.68197e-45	1		1
0.06	0.95		3.35208e-35	1		1
0.06	0.96		6.47969e-40	1		1
0.06	0.97		1.3953e-42	1		1
0.06	0.98		2.40678e-45	1		1
0.06	0.99		2.18851e-48	1		1
0.07	0.94		2.29389e-35	1		1
0.07	0.95		3.13037e-41	1		1
0.07	0.96		2.54575e-45	1		1
0.07	0.97		1.96116e-46	1		1
0.07	0.98		1.39437e-48	1		1
0.07	0.99		6.79878e-52	1		1
0.08	0.93		6.76396e-37	1		1
0.08	0.94		5.26147e-43	1		1
0.08	0.95		2.8963e-46	1		1
0.08	0.96		4.63008e-49	1		1
0.08	0.97		3.18863e-51	1		1
0.08	0.98		3.92233e-53	1		1
0.08	0.99		4.00977e-56	1		1
0.09	0.92		1.22892e-36	1		1
0.09	0.93		5.34168e-47	1		1
0.09	0.94		1.01753e-51	1		1
0.09	0.95		7.12398e-54	1		1
0.09	0.96		2.7448e-56	1		1
0.09	0.97		2.27245e-58	1		1
0.09	0.98		8.23829e-61	1		1
0.09	0.99		3.77815e-63	1		1
0.1	0.91		5.62608e-158	1		1
0.1	0.92		0	1		1
0.1	0.93		0	1		1
0.1	0.94		0	1		1
0.1	0.95		0	1		1
0.1	0.96		0	1		1
0.1	0.97		0	1		1
0.1	0.98		0	1		1
0.1	0.99		0	1		1
0.11	0.91		8.54871e-42	1		1
0.11	0.92		3.70222e-47	1		1
0.11	0.93		2.16899e-50	1		1
0.11	0.94		8.63321e-53	1		1
0.11	0.95		7.59506e-55	1		1
0.11	0.96		1.12149e-56	1		1
0.11	0.97		1.79734e-58	1		1
0.11	0.98		2.20159e-60	1		1
0.11	0.99		1.04248e-62	1		1
0.12	0.9		1.13564e-34	1		1
0.12	0.91		2.81128e-40	1		1
0.12	0.92		2.60103e-43	1		1
0.12	0.93		1.70012e-45	1		1
0.12	0.94		2.75566e-47	1		1
0.12	0.95		7.41413e-49	1		1
0.12	0.96		2.56332e-50	1		1
0.12	0.97		8.66071e-52	1		1
0.12	0.98		2.34319e-53	1		1
0.12	0.99		2.45064e-55	1		1
0.13	0.89		4.34619e-29	1		1
0.13	0.9		1.01557e-35	1		1
0.13	0.91		8.46755e-39	1		1
0.13	0.92		6.42704e-41	1		1
0.13	0.93		1.37612e-42	1		1
0.13	0.94		5.01289e-44	1		1
0.13	0.95		2.53259e-45	1		1
0.13	0.96		1.42632e-46	1		1
0.13	0.97		7.73126e-48	1		1
0.13	0.98		3.24575e-49	1		1
0.13	0.99		5.54076e-51	1		1
0.14	0.88		2.3688e-22	1		1
0.14	0.89		4.8238e-32	1		1
0.14	0.9		2.42397e-35	1		1
0.14	0.91		1.7923e-37	1		1
0.14	0.92		4.27295e-39	1		1
0.14	0.93		1.85014e-40	1		1
0.14	0.94		1.15311e-41	1		1
0.14	0.95		8.72462e-43	1		1
0.14	0.96		6.95033e-44	1		1
0.14	0.97		5.21481e-45	1		1
0.14	0.98		2.95206e-46	1		1
0.14	0.99		7.13473e-48	1		1
0.15	0.88		1.07524e-28	1		1
0.15	0.89		1.96994e-32	1		1
0.15	0.9		1.21237e-34	1		1
0.15	0.91		2.86231e-36	1		1
0.15	0.92		1.35196e-37	1		1
0.15	0.93		9.5099e-39	1		1
0.15	0.94		8.56548e-40	1		1
0.15	0.95		8.67043e-41	1		1
0.15	0.96		8.96356e-42	1		1
0.15	0.97		8.52106e-43	1		1
0.15	0.98		6.0389e-44	1		1
0.15	0.99		1.89324e-45	1		1
0.16	0.87		3.1547e-25	1		1
0.16	0.88		8.25218e-30	1		1
0.16	0.89		3.46081e-32	1		1
0.16	0.9		7.39125e-34	1		1
0.16	0.91		3.53843e-35	1		1
0.16	0.92		2.6557e-36	1		1
0.16	0.93		2.64564e-37	1		1
0.16	0.94		3.11322e-38	1		1
0.16	0.95		3.9405e-39	1		1
0.16	0.96		4.97923e-40	1		1
0.16	0.97		5.67292e-41	1		1
0.16	0.98		4.80137e-42	1		1
0.16	0.99		1.84121e-43	1		1
0.17	0.86		9.10695e-21	1		1
0.17	0.87		2.64413e-27	1		1
0.17	0.88		5.77482e-30	1		1
0.17	0.89		1.01814e-31	1		1
0.17	0.9		4.617e-33	1		1
0.17	0.91		3.53032e-34	1		1
0.17	0.92		3.70993e-35	1		1
0.17	0.93		4.7796e-36	1		1
0.17	0.94		6.90242e-37	1		1
0.17	0.95		1.0426e-37	1		1
0.17	0.96		1.54304e-38	1		1
0.17	0.97		2.03034e-39	1		1
0.17	0.98		1.98478e-40	1		1
0.17	0.99		8.93419e-42	1		1
0.18	0.86		9.84043e-25	1		1
0.18	0.87		7.15719e-28	1		1
0.18	0.88		9.18785e-30	1		1
0.18	0.89		3.70311e-31	1		1
0.18	0.9		2.75535e-32	1		1
0.18	0.91		2.94823e-33	1		1
0.18	0.92		3.98885e-34	1		1
0.18	0.93		6.25767e-35	1		1
0.18	0.94		1.06326e-35	1		1
0.18	0.95		1.85178e-36	1		1
0.18	0.96		3.1127e-37	1		1
0.18	0.97		4.60795e-38	1		1
0.18	0.98		5.07377e-39	1		1
0.18	0.99		2.60217e-40	1		1
0.19	0.85		8.64253e-22	1		1
0.19	0.86		8.12036e-26	1		1
0.19	0.87		6.31383e-28	1		1
0.19	0.88		2.10923e-29	1		1
0.19	0.89		1.45634e-30	1		1
0.19	0.9		1.53564e-31	1		1
0.19	0.91		2.11582e-32	1		1
0.19	0.92		3.47806e-33	1		1
0.19	0.93		6.37685e-34	1		1
0.19	0.94		1.23648e-34	1		1
0.19	0.95		2.41937e-35	1		1
0.19	0.96		4.51547e-36	1		1
0.19	0.97		7.37537e-37	1		1
0.19	0.98		8.97073e-38	1		1
0.19	0.99		5.12726e-39	1		1
0.2	0.84		1.7405e-17	1		1
0.2	0.85		1.07196e-23	1		1
0.2	0.86		3.7748e-26	1		1
0.2	0.87		9.50023e-28	1		1
0.2	0.88		5.7899e-29	1		1
0.2	0.89		5.81221e-30	1		1
0.2	0.9		7.94425e-31	1		1
0.2	0.91		1.33131e-31	1		1
0.2	0.92		2.55289e-32	1		1
0.2	0.93		5.31191e-33	1		1
0.2	0.94		1.14858e-33	1		1
0.2	0.95		2.47522e-34	1		1
0.2	0.96		5.04249e-35	1		1
0.2	0.97		8.95108e-36	1		1
0.2	0.98		1.18428e-36	1		1
0.2	0.99		7.41755e-38	1		1
0.21	0.84		2.48144e-21	1		1
0.21	0.85		2.25304e-24	1		1
0.21	0.86		3.70559e-26	1		1
0.21	0.87		1.87918e-27	1		1
0.21	0.88		1.72936e-28	1		1
0.21	0.89		2.28409e-29	1		1
0.21	0.9		3.8145e-30	1		1
0.21	0.91		7.46527e-31	1		1
0.21	0.92		1.62166e-31	1		1
0.21	0.93		3.7463e-32	1		1
0.21	0.94		8.87292e-33	1		1
0.21	0.95		2.07382e-33	1		1
0.21	0.96		4.5507e-34	1		1
0.21	0.97		8.67427e-35	1		1
0.21	0.98		1.2331e-35	1		1
0.21	0.99		8.35362e-37	1		1
0.22	0.83		2.76071e-18	1		1
0.22	0.84		1.5956e-22	1		1
0.22	0.85		1.37079e-24	1		1
0.22	0.86		5.33263e-26	1		1
0.22	0.87		4.31106e-27	1		1
0.22	0.88		5.34587e-28	1		1
0.22	0.89		8.70817e-29	1		1
0.22	0.9		1.70444e-29	1		1
0.22	0.91		3.78177e-30	1		1
0.22	0.92		9.10544e-31	1		1
0.22	0.93		2.29627e-31	1		1
0.22	0.94		5.87374e-32	1		1
0.22	0.95		1.47101e-32	1		1
0.22	0.96		3.44051e-33	1		1
0.22	0.97		6.97358e-34	1		1
0.22	0.98		1.05458e-34	1		1
0.22	0.99		7.64768e-36	1		1
0.23	0.82		5.21628e-12	0.99998		1
0.23	0.83		1.80031e-20	1		1
0.23	0.84		5.33867e-23	1		1
0.23	0.85		1.41187e-24	1		1
0.23	0.86		9.50729e-26	1		1
0.23	0.87		1.07134e-26	1		1
0.23	0.88		1.66393e-27	1		1
0.23	0.89		3.19751e-28	1		1
0.23	0.9		7.11526e-29	1		1
0.23	0.91		1.75063e-29	1		1
0.23	0.92		4.59457e-30	1		1
0.23	0.93		1.2481e-30	1		1
0.23	0.94		3.40943e-31	1		1
0.23	0.95		9.06088e-32	1		1
0.23	0.96		2.23961e-32	1		1
0.23	0.97		4.78833e-33	1		1
0.23	0.98		7.64064e-34	1		1
0.23	0.99		5.88201e-35	1		1
0.24	0.82		6.30809e-18	1		1
0.24	0.83		2.52223e-21	1		1
0.24	0.84		3.74504e-23	1		1
0.24	0.85		1.95035e-24	1		1
0.24	0.86		1.92115e-25	1		1
0.24	0.87		2.77289e-26	1		1
0.24	0.88		5.13404e-27	1		1
0.24	0.89		1.12715e-27	1		1
0.24	0.9		2.78733e-28	1		1
0.24	0.91		7.47713e-29	1		1
0.24	0.92		2.11127e-29	1		1
0.24	0.93		6.11202e-30	1		1
0.24	0.94		1.76689e-30	1		1
0.24	0.95		4.94385e-31	1		1
0.24	0.96		1.28234e-31	1		1
0.24	0.97		2.87264e-32	1		1
0.24	0.98		4.80439e-33	1		1
0.24	0.99		3.8994e-34	1		1
0.25	0.81		9.66223e-14	0.999992		1
0.25	0.82		1.84606e-19	1		1
0.25	0.83		1.08707e-21	1		1
0.25	0.84		3.92137e-23	1		1
0.25	0.85		3.2104e-24	1		1
0.25	0.86		4.17895e-25	1		1
0.25	0.87		7.3018e-26	1		1
0.25	0.88		1.55624e-26	1		1
0.25	0.89		3.81125e-27	1		1
0.25	0.9		1.02928e-27	1		1
0.25	0.91		2.97085e-28	1		1
0.25	0.92		8.93091e-29	1		1
0.25	0.93		2.73148e-29	1		1
0.25	0.94		8.29436e-30	1		1
0.25	0.95		2.42767e-30	1		1
0.25	0.96		6.56909e-31	1		1
0.25	0.97		1.53321e-31	1		1
0.25	0.98		2.67269e-32	1		1
0.25	0.99		2.27397e-33	1		1
0.26	0.81		3.59004e-17	0.999999		1
0.26	0.82		3.92259e-20	1		1
0.26	0.83		8.21791e-22	1		1
0.26	0.84		5.2079e-23	1		1
0.26	0.85		5.89049e-24	1		1
0.26	0.86		9.48281e-25	1		1
0.26	0.87		1.92831e-25	1		1
0.26	0.88		4.61062e-26	1		1
0.26	0.89		1.2368e-26	1		1
0.26	0.9		3.59845e-27	1		1
0.26	0.91		1.10582e-27	1		1
0.26	0.92		3.50921e-28	1		1
0.26	0.93		1.12582e-28	1		1
0.26	0.94		3.56894e-29	1		1
0.26	0.95		1.08676e-29	1		1
0.26	0.96		3.0526e-30	1		1
0.26	0.97		7.38774e-31	1		1
0.26	0.98		1.33602e-31	1		1
0.26	0.99		1.18583e-32	1		1
0.27	0.8		1.21574e-13	0.999989		1
0.27	0.81		2.20264e-18	1		1
0.27	0.82		1.94656e-20	1		1
0.27	0.83		8.58617e-22	1		1
0.27	0.84		8.02888e-23	1		1
0.27	0.85		1.15689e-23	1		1
0.27	0.86		2.20076e-24	1		1
0.27	0.87		5.06144e-25	1		1
0.27	0.88		1.33145e-25	1		1
0.27	0.89		3.85689e-26	1		1
0.27	0.9		1.19593e-26	1		1
0.27	0.91		3.87962e-27	1		1
0.27	0.92		1.29057e-27	1		1
0.27	0.93		4.3173e-28	1		1
0.27	0.94		1.42145e-28	1		1
0.27	0.95		4.48252e-29	1		1
0.27	0.96		1.30146e-29	1		1
0.27	0.97		3.25275e-30	1		1
0.27	0.98		6.07825e-31	1		1
0.27	0.99		5.60484e-32	1		1
0.28	0.8		3.16099e-16	0.999998		1
0.28	0.81		5.8953e-19	1		1
0.28	0.82		1.52345e-20	1		1
0.28	0.83		1.09712e-21	1		1
0.28	0.84		1.36339e-22	1		1
0.28	0.85		2.37031e-23	1		1
0.28	0.86		5.15726e-24	1		1
0.28	0.87		1.31307e-24	1		1
0.28	0.88		3.74316e-25	1		1
0.28	0.89		1.15778e-25	1		1
0.28	0.9		3.79272e-26	1		1
0.28	0.91		1.28973e-26	1		1
0.28	0.92		4.47119e-27	1		1
0.28	0.93		1.55189e-27	1		1
0.28	0.94		5.28357e-28	1		1
0.28	0.95		1.71873e-28	1		1
0.28	0.96		5.13934e-29	1		1
0.28	0.97		1.32185e-29	1		1
0.28	0.98		2.54366e-30	1		1
0.28	0.99		2.42803e-31	1		1
0.29	0.79		6.16912e-13	0.999977		1
0.29	0.8		2.85227e-17	0.999999		1
0.29	0.81		3.14953e-19	1		1
0.29	0.82		1.56915e-20	1		1
0.29	0.83		1.5986e-21	1		1
0.29	0.84		2.46728e-22	1		1
0.29	0.85		4.98141e-23	1		1
0.29	0.86		1.21014e-23	1		1
0.29	0.87		3.35528e-24	1		1
0.29	0.88		1.0242e-24	1		1
0.29	0.89		3.35198e-25	1		1
0.29	0.9		1.15178e-25	1		1
0.29	0.91		4.08178e-26	1		1
0.29	0.92		1.46747e-26	1		1
0.29	0.93		5.26226e-27	1		1
0.29	0.94		1.84571e-27	1		1
0.29	0.95		6.17252e-28	1		1
0.29	0.96		1.89486e-28	1		1
0.29	0.97		5.00028e-29	1		1
0.29	0.98		9.87955e-30	1		1
0.29	0.99		9.73124e-31	1		1
0.3	0.79		3.64445e-15	0.999994		1
0.3	0.8		8.60835e-18	0.999999		1
0.3	0.81		2.48542e-19	1		1
0.3	0.82		1.92942e-20	1		1
0.3	0.83		2.54444e-21	1		1
0.3	0.84		4.65624e-22	1		1
0.3	0.85		1.06175e-22	1		1
0.3	0.86		2.82757e-23	1		1
0.3	0.87		8.42802e-24	1		1
0.3	0.88		2.72848e-24	1		1
0.3	0.89		9.37852e-25	1		1
0.3	0.9		3.36019e-25	1		1
0.3	0.91		1.23492e-25	1		1
0.3	0.92		4.58506e-26	1		1
0.3	0.93		1.69253e-26	1		1
0.3	0.94		6.09605e-27	1		1
0.3	0.95		2.0897e-27	1		1
0.3	0.96		6.56765e-28	1		1
0.3	0.97		1.77346e-28	1		1
0.3	0.98		3.58848e-29	1		1
0.3	0.99		3.63713e-30	1		1
0.31	0.78		6.97159e-12	0.999938		1
0.31	0.79		3.93582e-16	0.999997		1
0.31	0.8		4.73297e-18	0.999999		1
0.31	0.81		2.50155e-19	1		1
0.31	0.82		2.67307e-20	1		1
0.31	0.83		4.30244e-21	1		1
0.31	0.84		9.0307e-22	1		1
0.31	0.85		2.27758e-22	1		1
0.31	0.86		6.55515e-23	1		1
0.31	0.87		2.07889e-23	1		1
0.31	0.88		7.08218e-24	1		1
0.31	0.89		2.541e-24	1		1
0.31	0.9		9.44551e-25	1		1
0.31	0.91		3.58495e-25	1		1
0.31	0.92		1.36968e-25	1		1
0.31	0.93		5.18838e-26	1		1
0.31	0.94		1.91356e-26	1		1
0.31	0.95		6.70641e-27	1		1
0.31	0.96		2.15265e-27	1		1
0.31	0.97		5.93422e-28	1		1
0.31	0.98		1.2269e-28	1		1
0.31	0.99		1.27638e-29	1		1
0.32	0.78		5.22942e-14	0.999984		1
0.32	0.79		1.24126e-16	0.999997		1
0.32	0.8		3.69358e-18	0.999999		1
0.32	0.81		2.95877e-19	1		1
0.32	0.82		4.02295e-20	1		1
0.32	0.83		7.58552e-21	1		1
0.32	0.84		1.78197e-21	1		1
0.32	0.85		4.8913e-22	1		1
0.32	0.86		1.50432e-22	1		1
0.32	0.87		5.03374e-23	1		1
0.32	0.88		1.7929e-23	1		1
0.32	0.89		6.68003e-24	1		1
0.32	0.9		2.56536e-24	1		1
0.32	0.91		1.00192e-24	1		1
0.32	0.92		3.9269e-25	1		1
0.32	0.93		1.52229e-25	1		1
0.32	0.94		5.73496e-26	1		1
0.32	0.95		2.0502e-26	1		1
0.32	0.96		6.7065e-27	1		1
0.32	0.97		1.88351e-27	1		1
0.32	0.98		3.97082e-28	1		1
0.32	0.99		4.23036e-29	1		1
0.33	0.77		1.57695e-10	0.999803		1
0.33	0.78		5.83222e-15	0.99999		1
0.33	0.79		6.78693e-17	0.999997		1
0.33	0.8		3.60608e-18	0.999999		1
0.33	0.81		3.91266e-19	0.999999		1
0.33	0.82		6.41978e-20	1		1
0.33	0.83		1.37656e-20	1		1
0.33	0.84		3.55239e-21	1		1
0.33	0.85		1.0479e-21	1		1
0.33	0.86		3.41259e-22	1		1
0.33	0.87		1.19658e-22	1		1
0.33	0.88		4.43195e-23	1		1
0.33	0.89		1.70727e-23	1		1
0.33	0.9		6.74906e-24	1		1
0.33	0.91		2.704e-24	1		1
0.33	0.92		1.08426e-24	1		1
0.33	0.93		4.29107e-25	1		1
0.33	0.94		1.64766e-25	1		1
0.33	0.95		5.99603e-26	1		1
0.33	0.96		1.99499e-26	1		1
0.33	0.97		5.69749e-27	1		1
0.33	0.98		1.22254e-27	1		1
0.33	0.99		1.33098e-28	1		1
0.34	0.77		9.44084e-13	0.999951		1
0.34	0.78		1.80764e-15	0.999992		1
0.34	0.79		5.15343e-17	0.999997		1
0.34	0.8		4.09803e-18	0.999999		1
0.34	0.81		5.60184e-19	0.999999		1
0.34	0.82		1.06842e-19	1		1
0.34	0.83		2.54804e-20	1		1
0.34	0.84		7.11944e-21	1		1
0.34	0.85		2.2342e-21	1		1
0.34	0.86		7.64705e-22	1		1
0.34	0.87		2.79365e-22	1		1
0.34	0.88		1.0711e-22	1		1
0.34	0.89		4.25011e-23	1		1
0.34	0.9		1.72404e-23	1		1
0.34	0.91		7.06667e-24	1		1
0.34	0.92		2.89211e-24	1		1
0.34	0.93		1.16601e-24	1		1
0.34	0.94		4.55428e-25	1		1
0.34	0.95		1.68403e-25	1		1
0.34	0.96		5.68913e-26	1		1
0.34	0.97		1.6494e-26	1		1
0.34	0.98		3.59609e-27	1		1
0.34	0.99		3.99302e-28	1		1
0.35	0.76		8.55504e-09	0.999219		1
0.35	0.77		9.51559e-14	0.999972		1
0.35	0.78		9.53797e-16	0.999993		1
0.35	0.79		4.84565e-17	0.999997		1
0.35	0.8		5.18406e-18	0.999998		1
0.35	0.81		8.49736e-19	0.999999		1
0.35	0.82		1.833e-19	0.999999		1
0.35	0.83		4.77984e-20	1		1
0.35	0.84		1.42949e-20	1		1
0.35	0.85		4.73326e-21	1		1
0.35	0.86		1.69222e-21	1		1
0.35	0.87		6.41001e-22	1		1
0.35	0.88		2.53415e-22	1		1
0.35	0.89		1.03245e-22	1		1
0.35	0.9		4.2858e-23	1		1
0.35	0.91		1.79296e-23	1		1
0.35	0.92		7.47351e-24	1		1
0.35	0.93		3.06363e-24	1		1
0.35	0.94		1.21507e-24	1		1
0.35	0.95		4.55764e-25	1		1
0.35	0.96		1.56085e-25	1		1
0.35	0.97		4.58672e-26	1		1
0.35	0.98		1.01449e-26	1		1
0.35	0.99		1.14678e-27	1		1
0.36	0.76		2.28253e-11	0.999845		1
0.36	0.77		2.73247e-14	0.999978		1
0.36	0.78		6.9375e-16	0.999992		1
0.36	0.79		5.27924e-17	0.999996		1
0.36	0.8		7.08958e-18	0.999998		1
0.36	0.81		1.34524e-18	0.999999		1
0.36	0.82		3.21496e-19	0.999999		1
0.36	0.83		9.04522e-20	0.999999		1
0.36	0.84		2.86875e-20	1		1
0.36	0.85		9.95494e-21	1		1
0.36	0.86		3.69839e-21	1		1
0.36	0.87		1.44664e-21	1		1
0.36	0.88		5.87755e-22	1		1
0.36	0.89		2.45178e-22	1		1
0.36	0.9		1.039e-22	1		1
0.36	0.91		4.42699e-23	1		1
0.36	0.92		1.87584e-23	1		1
0.36	0.93		7.80516e-24	1		1
0.36	0.94		3.13828e-24	1		1
0.36	0.95		1.19228e-24	1		1
0.36	0.96		4.1332e-25	1		1
0.36	0.97		1.22931e-25	1		1
0.36	0.98		2.75425e-26	1		1
0.36	0.99		3.16396e-27	1		1
0.37	0.75		2.07651e-06	0.995216		1
0.37	0.76		1.78144e-12	0.999917		1
0.37	0.77		1.34929e-14	0.999979		1
0.37	0.78		6.23228e-16	0.999991		1
0.37	0.79		6.3926e-17	0.999996		1
0.37	0.8		1.02746e-17	0.999997		1
0.37	0.81		2.19902e-18	0.999998		1
0.37	0.82		5.73035e-19	0.999999		1
0.37	0.83		1.72106e-19	0.999999		1
0.37	0.84		5.74509e-20	0.999999		1
0.37	0.85		2.07759e-20	1		1
0.37	0.86		7.9857e-21	1		1
0.37	0.87		3.21425e-21	1		1
0.37	0.88		1.3382e-21	1		1
0.37	0.89		5.70151e-22	1		1
0.37	0.9		2.46136e-22	1		1
0.37	0.91		1.06611e-22	1		1
0.37	0.92		4.58439e-23	1		1
0.37	0.93		1.93311e-23	1		1
0.37	0.94		7.86815e-24	1		1
0.37	0.95		3.02339e-24	1		1
0.37	0.96		1.05948e-24	1		1
0.37	0.97		3.18499e-25	1		1
0.37	0.98		7.21817e-26	1		1
0.37	0.99		8.41224e-27	1		1
0.38	0.75		8.44386e-10	0.999465		1
0.38	0.76		4.42972e-13	0.999937		1
0.38	0.77		9.24079e-15	0.999979		1
0.38	0.78		6.48571e-16	0.99999		1
0.38	0.79		8.36981e-17	0.999994		1
0.38	0.8		1.55599e-17	0.999997		1
0.38	0.81		3.6831e-18	0.999998		1
0.38	0.82		1.03345e-18	0.999998		1
0.38	0.83		3.28504e-19	0.999999		1
0.38	0.84		1.14698e-19	0.999999		1
0.38	0.85		4.30209e-20	0.999999		1
0.38	0.86		1.70448e-20	1		1
0.38	0.87		7.03826e-21	1		1
0.38	0.88		2.99513e-21	1		1
0.38	0.89		1.30055e-21	1		1
0.38	0.9		5.7087e-22	1		1
0.38	0.91		2.50936e-22	1		1
0.38	0.92		1.09336e-22	1		1
0.38	0.93		4.66556e-23	1		1
0.38	0.94		1.9197e-23	1		1
0.38	0.95		7.45102e-24	1		1
0.38	0.96		2.63598e-24	1		1
0.38	0.97		7.99895e-25	1		1
0.38	0.98		1.83117e-25	1		1
0.38	0.99		2.16145e-26	1		1
0.39	0.75		4.07514e-11	0.999749		1
0.39	0.76		1.97489e-13	0.999944		1
0.39	0.77		7.85306e-15	0.999977		1
0.39	0.78		7.50948e-16	0.999988		1
0.39	0.79		1.16268e-16	0.999993		1
0.39	0.8		2.43767e-17	0.999996		1
0.39	0.81		6.28486e-18	0.999997		1
0.39	0.82		1.87991e-18	0.999998		1
0.39	0.83		6.27997e-19	0.999998		1
0.39	0.84		2.28153e-19	0.999999		1
0.39	0.85		8.84032e-20	0.999999		1
0.39	0.86		3.59875e-20	0.999999		1
0.39	0.87		1.52051e-20	0.999999		1
0.39	0.88		6.5991e-21	1		1
0.39	0.89		2.91478e-21	1		1
0.39	0.9		1.29869e-21	1		1
0.39	0.91		5.78448e-22	1		1
0.39	0.92		2.5502e-22	1		1
0.39	0.93		1.09977e-22	1		1
0.39	0.94		4.56868e-23	1		1
0.39	0.95		1.78894e-23	1		1
0.39	0.96		6.38137e-24	1		1
0.39	0.97		1.95224e-24	1		1
0.39	0.98		4.50832e-25	1		1
0.39	0.99		5.38069e-26	1		1
0.4	0.74		6.23922e-08	0.997826		1
0.4	0.75		8.01547e-12	0.999824		1
0.4	0.76		1.247e-13	0.999945		1
0.4	0.77		7.76209e-15	0.999975		1
0.4	0.78		9.41783e-16	0.999986		1
0.4	0.79		1.69072e-16	0.999991		1
0.4	0.8		3.9216e-17	0.999994		1
0.4	0.81		1.08809e-17	0.999996		1
0.4	0.82		3.4414e-18	0.999997		1
0.4	0.83		1.20113e-18	0.999998		1
0.4	0.84		4.5207e-19	0.999998		1
0.4	0.85		1.80335e-19	0.999999		1
0.4	0.86		7.52203e-20	0.999999		1
0.4	0.87		3.24445e-20	0.999999		1
0.4	0.88		1.43329e-20	0.999999		1
0.4	0.89		6.42871e-21	1		1
0.4	0.9		2.90303e-21	1		1
0.4	0.91		1.3084e-21	1		1
0.4	0.92		5.829e-22	1		1
0.4	0.93		2.53731e-22	1		1
0.4	0.94		1.06293e-22	1		1
0.4	0.95		4.19392e-23	1		1
0.4	0.96		1.50665e-23	1		1
0.4	0.97		4.6411e-24	1		1
0.4	0.98		1.07969e-24	1		1
0.4	0.99		1.30078e-25	1		1
0.41	0.74		1.25705e-09	0.999207		1
0.41	0.75		3.07864e-12	0.99985		1
0.41	0.76		9.89497e-14	0.999942		1
0.41	0.77		8.56704e-15	0.999971		1
0.41	0.78		1.25578e-15	0.999983		1
0.41	0.79		2.54868e-16	0.999989		1
0.41	0.8		6.44312e-17	0.999992		1
0.41	0.81		1.9054e-17	0.999995		1
0.41	0.82		6.32966e-18	0.999996		1
0.41	0.83		2.29696e-18	0.999997		1
0.41	0.84		8.92285e-19	0.999998		1
0.41	0.85		3.65373e-19	0.999998		1
0.41	0.86		1.55784e-19	0.999999		1
0.41	0.87		6.84586e-20	0.999999		1
0.41	0.88		3.07303e-20	0.999999		1
0.41	0.89		1.39754e-20	0.999999		1
0.41	0.9		6.3874e-21	0.999999		1
0.41	0.91		2.90931e-21	1		1
0.41	0.92		1.30819e-21	1		1
0.41	0.93		5.7412e-22	1		1
0.41	0.94		2.42261e-22	1		1
0.41	0.95		9.62096e-23	1		1
0.41	0.96		3.47682e-23	1		1
0.41	0.97		1.07708e-23	1		1
0.41	0.98		2.52075e-24	1		1
0.41	0.99		3.06032e-25	1		1
0.42	0.73		1.54296e-05	0.987283		1
0.42	0.74		1.70488e-10	0.999499		1
0.42	0.75		1.74337e-12	0.999858		1
0.42	0.76		9.21148e-14	0.999937		1
0.42	0.77		1.02757e-14	0.999965		1
0.42	0.78		1.75683e-15	0.999979		1
0.42	0.79		3.95414e-16	0.999986		1
0.42	0.8		1.0767e-16	0.99999		1
0.42	0.81		3.36721e-17	0.999993		1
0.42	0.82		1.16838e-17	0.999995		1
0.42	0.83		4.39029e-18	0.999996		1
0.42	0.84		1.75471e-18	0.999997		1
0.42	0.85		7.35702e-19	0.999998		1
0.42	0.86		3.19978e-19	0.999998		1
0.42	0.87		1.43007e-19	0.999998		1
0.42	0.88		6.51298e-20	0.999999		1
0.42	0.89		2.99913e-20	0.999999		1
0.42	0.9		1.38563e-20	0.999999		1
0.42	0.91		6.37072e-21	0.999999		1
0.42	0.92		2.88811e-21	1		1
0.42	0.93		1.27653e-21	1		1
0.42	0.94		5.42e-22	1		1
0.42	0.95		2.1641e-22	1		1
0.42	0.96		7.85814e-23	1		1
0.42	0.97		2.44518e-23	1		1
0.42	0.98		5.74892e-24	1		1
0.42	0.99		7.02084e-25	1		1
0.43	0.73		6.14369e-08	0.997234		1
0.43	0.74		5.27838e-11	0.999601		1
0.43	0.75		1.269e-12	0.999856		1
0.43	0.76		9.63724e-14	0.999928		1
0.43	0.77		1.31445e-14	0.999958		1
0.43	0.78		2.55377e-15	0.999973		1
0.43	0.79		6.27949e-16	0.999982		1
0.43	0.8		1.8244e-16	0.999987		1
0.43	0.81		5.99493e-17	0.999991		1
0.43	0.82		2.16279e-17	0.999993		1
0.43	0.83		8.38602e-18	0.999994		1
0.43	0.84		3.43921e-18	0.999996		1
0.43	0.85		1.47323e-18	0.999997		1
0.43	0.86		6.52433e-19	0.999997		1
0.43	0.87		2.96099e-19	0.999998		1
0.43	0.88		1.36633e-19	0.999998		1
0.43	0.89		6.363e-20	0.999999		1
0.43	0.9		2.96837e-20	0.999999		1
0.43	0.91		1.37619e-20	0.999999		1
0.43	0.92		6.28358e-21	0.999999		1
0.43	0.93		2.7943e-21	0.999999		1
0.43	0.94		1.19257e-21	1		1
0.43	0.95		4.78244e-22	1		1
0.43	0.96		1.74294e-22	1		1
0.43	0.97		5.44079e-23	1		1
0.43	0.98		1.28323e-23	1		1
0.43	0.99		1.57351e-24	1		1
0.44	0.73		4.5774e-09	0.998528		1
0.44	0.74		2.58023e-11	0.999639		1
0.44	0.75		1.09931e-12	0.999846		1
0.44	0.76		1.1013e-13	0.999917		1
0.44	0.77		1.76908e-14	0.99995		1
0.44	0.78		3.82919e-15	0.999967		1
0.44	0.79		1.01656e-15	0.999977		1
0.44	0.8		3.12711e-16	0.999983		1
0.44	0.81		1.07396e-16	0.999987		1
0.44	0.82		4.01283e-17	0.99999		1
0.44	0.83		1.60085e-17	0.999993		1
0.44	0.84		6.72108e-18	0.999994		1
0.44	0.85		2.936e-18	0.999995		1
0.44	0.86		1.32186e-18	0.999996		1
0.44	0.87		6.08368e-19	0.999997		1
0.44	0.88		2.84096e-19	0.999998		1
0.44	0.89		1.33657e-19	0.999998		1
0.44	0.9		6.28953e-20	0.999998		1
0.44	0.91		2.93751e-20	0.999999		1
0.44	0.92		1.34959e-20	0.999999		1
0.44	0.93		6.03266e-21	0.999999		1
0.44	0.94		2.58548e-21	0.999999		1
0.44	0.95		1.04028e-21	1		1
0.44	0.96		3.80095e-22	1		1
0.44	0.97		1.18882e-22	1		1
0.44	0.98		2.80855e-23	1		1
0.44	0.99		3.45112e-24	1		1
0.45	0.72		6.05642e-06	0.988314		1
0.45	0.73		1.0335e-09	0.998929		1
0.45	0.74		1.68143e-11	0.999646		1
0.45	0.75		1.08085e-12	0.999831		1
0.45	0.76		1.3477e-13	0.999903		1
0.45	0.77		2.48021e-14	0.999939		1
0.45	0.78		5.88972e-15	0.999958		1
0.45	0.79		1.67221e-15	0.99997		1
0.45	0.8		5.41221e-16	0.999978		1
0.45	0.81		1.93408e-16	0.999983		1
0.45	0.82		7.4603e-17	0.999987		1
0.45	0.83		3.05442e-17	0.99999		1
0.45	0.84		1.31023e-17	0.999992		1
0.45	0.85		5.8273e-18	0.999994		1
0.45	0.86		2.66363e-18	0.999995		1
0.45	0.87		1.24172e-18	0.999996		1
0.45	0.88		5.86206e-19	0.999997		1
0.45	0.89		2.78345e-19	0.999997		1
0.45	0.9		1.32005e-19	0.999998		1
0.45	0.91		6.20553e-20	0.999998		1
0.45	0.92		2.86633e-20	0.999999		1
0.45	0.93		1.28674e-20	0.999999		1
0.45	0.94		5.53283e-21	0.999999		1
0.45	0.95		2.23137e-21	0.999999		1
0.45	0.96		8.1648e-22	1		1
0.45	0.97		2.55544e-22	1		1
0.45	0.98		6.03783e-23	1		1
0.45	0.99		7.4195e-24	1		1
0.46	0.72		1.70955e-07	0.995392		1
0.46	0.73		4.13044e-10	0.999088		1
0.46	0.74		1.33292e-11	0.999635		1
0.46	0.75		1.16911e-12	0.999809		1
0.46	0.76		1.74116e-13	0.999885		1
0.46	0.77		3.59493e-14	0.999925		1
0.46	0.78		9.25278e-15	0.999948		1
0.46	0.79		2.78801e-15	0.999962		1
0.46	0.8		9.44487e-16	0.999972		1
0.46	0.81		3.49896e-16	0.999978		1
0.46	0.82		1.38945e-16	0.999983		1
0.46	0.83		5.82598e-17	0.999987		1
0.46	0.84		2.54909e-17	0.999989		1
0.46	0.85		1.15268e-17	0.999991		1
0.46	0.86		5.343e-18	0.999993		1
0.46	0.87		2.52038e-18	0.999994		1
0.46	0.88		1.20178e-18	0.999995		1
0.46	0.89		5.75448e-19	0.999996		1
0.46	0.9		2.74823e-19	0.999997		1
0.46	0.91		1.29937e-19	0.999998		1
0.46	0.92		6.02925e-20	0.999998		1
0.46	0.93		2.71605e-20	0.999998		1
0.46	0.94		1.1707e-20	0.999999		1
0.46	0.95		4.72796e-21	0.999999		1
0.46	0.96		1.73066e-21	0.999999		1
0.46	0.97		5.41341e-22	1		1
0.46	0.98		1.27714e-22	1		1
0.46	0.99		1.56601e-23	1		1
0.47	0.71		0.00148491	0.924416		1
0.47	0.72		2.41623e-08	0.99707		1
0.47	0.73		2.33019e-10	0.999147		1
0.47	0.74		1.21661e-11	0.99961		1
0.47	0.75		1.3616e-12	0.999782		1
0.47	0.76		2.34993e-13	0.999863		1
0.47	0.77		5.35578e-14	0.999907		1
0.47	0.78		1.47965e-14	0.999934		1
0.47	0.79		4.70185e-15	0.999951		1
0.47	0.8		1.65999e-15	0.999963		1
0.47	0.81		6.35538e-16	0.999972		1
0.47	0.82		2.59213e-16	0.999978		1
0.47	0.83		1.1111e-16	0.999982		1
0.47	0.84		4.95158e-17	0.999986		1
0.47	0.85		2.27383e-17	0.999988		1
0.47	0.86		1.06776e-17	0.999991		1
0.47	0.87		5.09228e-18	0.999992		1
0.47	0.88		2.45059e-18	0.999994		1
0.47	0.89		1.18246e-18	0.999995		1
0.47	0.9		5.68296e-19	0.999996		1
0.47	0.91		2.70054e-19	0.999997		1
0.47	0.92		1.25797e-19	0.999997		1
0.47	0.93		5.68245e-20	0.999998		1
0.47	0.94		2.45329e-20	0.999998		1
0.47	0.95		9.91265e-21	0.999999		1
0.47	0.96		3.62605e-21	0.999999		1
0.47	0.97		1.13207e-21	0.999999		1
0.47	0.98		2.66237e-22	1		1
0.47	0.99		3.24993e-23	1		1
0.48	0.71		9.75367e-06	0.983815		1
0.48	0.72		7.30458e-09	0.997697		1
0.48	0.73		1.65248e-10	0.999152		1
0.48	0.74		1.23388e-11	0.999572		1
0.48	0.75		1.68124e-12	0.999746		1
0.48	0.76		3.28669e-13	0.999835		1
0.48	0.77		8.16373e-14	0.999886		1
0.48	0.78		2.40188e-14	0.999917		1
0.48	0.79		8.00737e-15	0.999938		1
0.48	0.8		2.93555e-15	0.999953		1
0.48	0.81		1.15845e-15	0.999963		1
0.48	0.82		4.84337e-16	0.999971		1
0.48	0.83		2.11911e-16	0.999976		1
0.48	0.84		9.60706e-17	0.999981		1
0.48	0.85		4.47576e-17	0.999985		1
0.48	0.86		2.12745e-17	0.999987		1
0.48	0.87		1.02503e-17	0.99999		1
0.48	0.88		4.97523e-18	0.999992		1
0.48	0.89		2.4177e-18	0.999993		1
0.48	0.9		1.16864e-18	0.999994		1
0.48	0.91		5.57833e-19	0.999995		1
0.48	0.92		2.60704e-19	0.999996		1
0.48	0.93		1.18012e-19	0.999997		1
0.48	0.94		5.09954e-20	0.999998		1
0.48	0.95		2.05978e-20	0.999998		1
0.48	0.96		7.52195e-21	0.999999		1
0.48	0.97		2.34096e-21	0.999999		1
0.48	0.98		5.47868e-22	0.999999		1
0.48	0.99		6.64125e-23	1		1
0.49	0.71		7.02657e-07	0.991672		1
0.49	0.72		3.40802e-09	0.997965		1
0.49	0.73		1.37736e-10	0.999121		1
0.49	0.74		1.35715e-11	0.999521		1
0.49	0.75		2.1758e-12	0.999703		1
0.49	0.76		4.73404e-13	0.999801		1
0.49	0.77		1.26847e-13	0.999859		1
0.49	0.78		3.94877e-14	0.999896		1
0.49	0.79		1.37513e-14	0.999921		1
0.49	0.8		5.21897e-15	0.999939		1
0.49	0.81		2.11817e-15	0.999952		1
0.49	0.82		9.06282e-16	0.999962		1
0.49	0.83		4.04221e-16	0.999969		1
0.49	0.84		1.86235e-16	0.999975		1
0.49	0.85		8.79507e-17	0.999979		1
0.49	0.86		4.22871e-17	0.999983		1
0.49	0.87		2.05716e-17	0.999986		1
0.49	0.88		1.00654e-17	0.999989		1
0.49	0.89		4.92355e-18	0.999991		1
0.49	0.9		2.39245e-18	0.999992		1
0.49	0.91		1.14658e-18	0.999994		1
0.49	0.92		5.37346e-19	0.999995		1
0.49	0.93		2.43615e-19	0.999996		1
0.49	0.94		1.05298e-19	0.999997		1
0.49	0.95		4.24841e-20	0.999998		1
0.49	0.96		1.54735e-20	0.999998		1
0.49	0.97		4.79436e-21	0.999999		1
0.49	0.98		1.11465e-21	0.999999		1
0.49	0.99		1.33827e-22	1		1
0.5	0.7		0.000813192	0.930195		1
0.5	0.71		1.44915e-07	0.994148		1
0.5	0.72		2.09853e-09	0.998065		1
0.5	0.73		1.29338e-10	0.999062		1
0.5	0.74		1.5911e-11	0.999456		1
0.5	0.75		2.92566e-12	0.99965		1
0.5	0.76		6.98731e-13	0.999759		1
0.5	0.77		2.00295e-13	0.999826		1
0.5	0.78		6.5622e-14	0.99987		1
0.5	0.79		2.37848e-14	0.9999		1
0.5	0.8		9.32103e-15	0.999922		1
0.5	0.81		3.88342e-15	0.999938		1
0.5	0.82		1.698e-15	0.99995		1
0.5	0.83		7.7121e-16	0.999959		1
0.5	0.84		3.60786e-16	0.999967		1
0.5	0.85		1.72597e-16	0.999973		1
0.5	0.86		8.38942e-17	0.999978		1
0.5	0.87		4.11876e-17	0.999982		1
0.5	0.88		2.03063e-17	0.999985		1
0.5	0.89		9.99478e-18	0.999987		1
0.5	0.9		4.88046e-18	0.99999		1
0.5	0.91		2.34746e-18	0.999992		1
0.5	0.92		1.10276e-18	0.999993		1
0.5	0.93		5.00497e-19	0.999995		1
0.5	0.94		2.16271e-19	0.999996		1
0.5	0.95		8.71013e-20	0.999997		1
0.5	0.96		3.16121e-20	0.999998		1
0.5	0.97		9.73981e-21	0.999998		1
0.5	0.98		2.24558e-21	0.999999		1
0.5	0.99		2.66294e-22	1		1
0.51	0.7		2.5038e-05	0.974836		1
0.51	0.71		5.27236e-08	0.995189		1
0.51	0.72		1.56414e-09	0.998066		1
0.51	0.73		1.32996e-10	0.998977		1
0.51	0.74		1.96309e-11	0.999376		1
0.51	0.75		4.05955e-12	0.999585		1
0.51	0.76		1.05252e-12	0.999707		1
0.51	0.77		3.20586e-13	0.999785		1
0.51	0.78		1.10048e-13	0.999837		1
0.51	0.79		4.13875e-14	0.999874		1
0.51	0.8		1.67114e-14	0.9999		1
0.51	0.81		7.13587e-15	0.99992		1
0.51	0.82		3.18473e-15	0.999935		1
0.51	0.83		1.47162e-15	0.999947		1
0.51	0.84		6.98561e-16	0.999957		1
0.51	0.85		3.38337e-16	0.999964		1
0.51	0.86		1.66183e-16	0.99997		1
0.51	0.87		8.23064e-17	0.999976		1
0.51	0.88		4.08755e-17	0.99998		1
0.51	0.89		2.02384e-17	0.999983		1
0.51	0.9		9.92819e-18	0.999986		1
0.51	0.91		4.79141e-18	0.999989		1
0.51	0.92		2.25552e-18	0.999991		1
0.51	0.93		1.02445e-18	0.999993		1
0.51	0.94		4.42361e-19	0.999994		1
0.51	0.95		1.77737e-19	0.999996		1
0.51	0.96		6.42291e-20	0.999997		1
0.51	0.97		1.96559e-20	0.999998		1
0.51	0.98		4.48628e-21	0.999999		1
0.51	0.99		5.23969e-22	0.999999		1
0.52	0.7		3.18087e-06	0.984923		1
0.52	0.71		2.71666e-08	0.995658		1
0.52	0.72		1.33874e-09	0.997999		1
0.52	0.73		1.46794e-10	0.998866		1
0.52	0.74		2.52426e-11	0.999279		1
0.52	0.75		5.78103e-12	0.999506		1
0.52	0.76		1.61261e-12	0.999644		1
0.52	0.77		5.18973e-13	0.999735		1
0.52	0.78		1.85956e-13	0.999796		1
0.52	0.79		7.2378e-14	0.99984		1
0.52	0.8		3.00556e-14	0.999873		1
0.52	0.81		1.31358e-14	0.999898		1
0.52	0.82		5.97792e-15	0.999917		1
0.52	0.83		2.80823e-15	0.999932		1
0.52	0.84		1.35183e-15	0.999944		1
0.52	0.85		6.62579e-16	0.999953		1
0.52	0.86		3.28746e-16	0.999961		1
0.52	0.87		1.64212e-16	0.999968		1
0.52	0.88		8.21302e-17	0.999973		1
0.52	0.89		4.08982e-17	0.999978		1
0.52	0.9		2.01525e-17	0.999982		1
0.52	0.91		9.75674e-18	0.999985		1
0.52	0.92		4.60157e-18	0.999988		1
0.52	0.93		2.09106e-18	0.99999		1
0.52	0.94		9.01992e-19	0.999992		1
0.52	0.95		3.61394e-19	0.999994		1
0.52	0.96		1.29949e-19	0.999996		1
0.52	0.97		3.94595e-20	0.999997		1
0.52	0.98		8.90099e-21	0.999998		1
0.52	0.99		1.02086e-21	0.999999		1
0.53	0.69		0.000923943	0.917513		1
0.53	0.7		8.48652e-07	0.98871		1
0.53	0.71		1.76574e-08	0.995838		1
0.53	0.72		1.2712e-09	0.997876		1
0.53	0.73		1.71392e-10	0.998727		1
0.53	0.74		3.3573e-11	0.999161		1
0.53	0.75		8.4114e-12	0.999411		1
0.53	0.76		2.5059e-12	0.999568		1
0.53	0.77		8.48062e-13	0.999673		1
0.53	0.78		3.16185e-13	0.999746		1
0.53	0.79		1.27082e-13	0.999799		1
0.53	0.8		5.41865e-14	0.999839		1
0.53	0.81		2.42113e-14	0.999869		1
0.53	0.82		1.12257e-14	0.999893		1
0.53	0.83		5.35773e-15	0.999912		1
0.53	0.84		2.61425e-15	0.999927		1
0.53	0.85		1.29624e-15	0.999939		1
0.53	0.86		6.4951e-16	0.999949		1
0.53	0.87		3.27147e-16	0.999958		1
0.53	0.88		1.6476e-16	0.999965		1
0.53	0.89		8.25083e-17	0.999971		1
0.53	0.9		4.08338e-17	0.999976		1
0.53	0.91		1.98309e-17	0.99998		1
0.53	0.92		9.36961e-18	0.999984		1
0.53	0.93		4.25935e-18	0.999987		1
0.53	0.94		1.83504e-18	0.99999		1
0.53	0.95		7.32933e-19	0.999992		1
0.53	0.96		2.62099e-19	0.999994		1
0.53	0.97		7.88999e-20	0.999996		1
0.53	0.98		1.75621e-20	0.999998		1
0.53	0.99		1.97206e-21	0.999999		1
0.54	0.69		7.04491e-05	0.960557		1
0.54	0.7		3.51929e-07	0.990443		1
0.54	0.71		1.35265e-08	0.995841		1
0.54	0.72		1.30767e-09	0.997704		1
0.54	0.73		2.09368e-10	0.998559		1
0.54	0.74		4.59072e-11	0.99902		1
0.54	0.75		1.24581e-11	0.999297		1
0.54	0.76		3.93969e-12	0.999476		1
0.54	0.77		1.3965e-12	0.999598		1
0.54	0.78		5.40284e-13	0.999685		1
0.54	0.79		2.23813e-13	0.999749		1
0.54	0.8		9.78568e-14	0.999797		1
0.54	0.81		4.46568e-14	0.999834		1
0.54	0.82		2.10801e-14	0.999863		1
0.54	0.83		1.02165e-14	0.999887		1
0.54	0.84		5.05107e-15	0.999906		1
0.54	0.85		2.53296e-15	0.999921		1
0.54	0.86		1.28153e-15	0.999934		1
0.54	0.87		6.50809e-16	0.999945		1
0.54	0.88		3.30025e-16	0.999954		1
0.54	0.89		1.66198e-16	0.999962		1
0.54	0.9		8.2612e-17	0.999968		1
0.54	0.91		4.02456e-17	0.999974		1
0.54	0.92		1.90493e-17	0.999979		1
0.54	0.93		8.66274e-18	0.999983		1
0.54	0.94		3.72727e-18	0.999987		1
0.54	0.95		1.48379e-18	0.99999		1
0.54	0.96		5.27504e-19	0.999992		1
0.54	0.97		1.5731e-19	0.999995		1
0.54	0.98		3.4503e-20	0.999997		1
0.54	0.99		3.78215e-21	0.999999		1
0.55	0.69		1.33719e-05	0.973802		1
0.55	0.7		1.9432e-07	0.991269		1
0.55	0.71		1.16973e-08	0.995717		1
0.55	0.72		1.4326e-09	0.997482		1
0.55	0.73		2.65312e-10	0.998357		1
0.55	0.74		6.42193e-11	0.998853		1
0.55	0.75		1.87236e-11	0.999161		1
0.55	0.76		6.25293e-12	0.999365		1
0.55	0.77		2.31365e-12	0.999507		1
0.55	0.78		9.26691e-13	0.999609		1
0.55	0.79		3.95009e-13	0.999686		1
0.55	0.8		1.76889e-13	0.999744		1
0.55	0.81		8.23761e-14	0.99979		1
0.55	0.82		3.95651e-14	0.999826		1
0.55	0.83		1.94632e-14	0.999855		1
0.55	0.84		9.74728e-15	0.999879		1
0.55	0.85		4.94257e-15	0.999898		1
0.55	0.86		2.52467e-15	0.999915		1
0.55	0.87		1.29263e-15	0.999928		1
0.55	0.88		6.60015e-16	0.99994		1
0.55	0.89		3.3426e-16	0.99995		1
0.55	0.9		1.6689e-16	0.999958		1
0.55	0.91		8.1564e-17	0.999966		1
0.55	0.92		3.86797e-17	0.999972		1
0.55	0.93		1.75975e-17	0.999978		1
0.55	0.94		7.5621e-18	0.999982		1
0.55	0.95		3.00036e-18	0.999986		1
0.55	0.96		1.0602e-18	0.99999		1
0.55	0.97		3.13048e-19	0.999993		1
0.55	0.98		6.75751e-20	0.999996		1
0.55	0.99		7.21066e-21	0.999998		1
0.56	0.68		0.00128571	0.897082		1
0.56	0.69		4.35537e-06	0.979457		1
0.56	0.7		1.30788e-07	0.991606		1
0.56	0.71		1.10922e-08	0.995491		1
0.56	0.72		1.65029e-09	0.997209		1
0.56	0.73		3.46413e-10	0.998117		1
0.56	0.74		9.15308e-11	0.998654		1
0.56	0.75		2.84775e-11	0.998998		1
0.56	0.76		9.99976e-12	0.999231		1
0.56	0.77		3.85101e-12	0.999397		1
0.56	0.78		1.59363e-12	0.999518		1
0.56	0.79		6.97992e-13	0.999609		1
0.56	0.8		3.1981e-13	0.99968		1
0.56	0.81		1.51872e-13	0.999735		1
0.56	0.82		7.41806e-14	0.99978		1
0.56	0.83		3.70264e-14	0.999816		1
0.56	0.84		1.87787e-14	0.999845		1
0.56	0.85		9.6272e-15	0.99987		1
0.56	0.86		4.96452e-15	0.99989		1
0.56	0.87		2.56268e-15	0.999908		1
0.56	0.88		1.3176e-15	0.999923		1
0.56	0.89		6.71135e-16	0.999935		1
0.56	0.9		3.36621e-16	0.999946		1
0.56	0.91		1.65072e-16	0.999955		1
0.56	0.92		7.84439e-17	0.999964		1
0.56	0.93		3.57108e-17	0.999971		1
0.56	0.94		1.53291e-17	0.999977		1
0.56	0.95		6.06239e-18	0.999982		1
0.56	0.96		2.12918e-18	0.999987		1
0.56	0.97		6.22283e-19	0.999991		1
0.56	0.98		1.32074e-19	0.999994		1
0.56	0.99		1.36823e-20	0.999997		1
0.57	0.68		0.000181542	0.940706		1
0.57	0.69		2.00627e-06	0.982236		1
0.57	0.7		1.01601e-07	0.991634		1
0.57	0.71		1.13002e-08	0.995175		1
0.57	0.72		1.97955e-09	0.996882		1
0.57	0.73		4.63493e-10	0.997834		1
0.57	0.74		1.32461e-10	0.99842		1
0.57	0.75		4.37281e-11	0.998805		1
0.57	0.76		1.60852e-11	0.999071		1
0.57	0.77		6.43109e-12	0.999263		1
0.57	0.78		2.74481e-12	0.999406		1
0.57	0.79		1.23373e-12	0.999515		1
0.57	0.8		5.77861e-13	0.9996		1
0.57	0.81		2.79655e-13	0.999668		1
0.57	0.82		1.3885e-13	0.999722		1
0.57	0.83		7.03003e-14	0.999766		1
0.57	0.84		3.61009e-14	0.999803		1
0.57	0.85		1.87101e-14	0.999834		1
0.57	0.86		9.7403e-15	0.99986		1
0.57	0.87		5.0694e-15	0.999882		1
0.57	0.88		2.62481e-15	0.9999		1
0.57	0.89		1.34487e-15	0.999916		1
0.57	0.9		6.77765e-16	0.99993		1
0.57	0.91		3.33556e-16	0.999942		1
0.57	0.92		1.58878e-16	0.999953		1
0.57	0.93		7.2392e-17	0.999962		1
0.57	0.94		3.10493e-17	0.99997		1
0.57	0.95		1.22427e-17	0.999977		1
0.57	0.96		4.27427e-18	0.999983		1
0.57	0.97		1.23638e-18	0.999988		1
0.57	0.98		2.57833e-19	0.999993		1
0.57	0.99		2.58698e-20	0.999997		1
0.58	0.68		4.71564e-05	0.957372		1
0.58	0.69		1.1707e-06	0.983635		1
0.58	0.7		8.78836e-08	0.991442		1
0.58	0.71		1.21834e-08	0.994771		1
0.58	0.72		2.45365e-09	0.996496		1
0.58	0.73		6.32619e-10	0.997503		1
0.58	0.74		1.94066e-10	0.998143		1
0.58	0.75		6.7649e-11	0.998575		1
0.58	0.76		2.59844e-11	0.99888		1
0.58	0.77		1.07618e-11	0.999103		1
0.58	0.78		4.72994e-12	0.999271		1
0.58	0.79		2.1794e-12	0.999401		1
0.58	0.8		1.0427e-12	0.999503		1
0.58	0.81		5.13961e-13	0.999585		1
0.58	0.82		2.59298e-13	0.999651		1
0.58	0.83		1.33136e-13	0.999706		1
0.58	0.84		6.92152e-14	0.999751		1
0.58	0.85		3.62626e-14	0.999789		1
0.58	0.86		1.90582e-14	0.999821		1
0.58	0.87		1.00015e-14	0.999849		1
0.58	0.88		5.21574e-15	0.999872		1
0.58	0.89		2.68866e-15	0.999893		1
0.58	0.9		1.36175e-15	0.99991		1
0.58	0.91		6.72757e-16	0.999925		1
0.58	0.92		3.21287e-16	0.999939		1
0.58	0.93		1.46572e-16	0.99995		1
0.58	0.94		6.28364e-17	0.999961		1
0.58	0.95		2.47111e-17	0.99997		1
0.58	0.96		8.57875e-18	0.999977		1
0.58	0.97		2.45633e-18	0.999984		1
0.58	0.98		5.0311e-19	0.99999		1
0.58	0.99		4.87916e-20	0.999995		1
0.59	0.67		0.0017888	0.87323		1
0.59	0.68		1.82055e-05	0.965281		1
0.59	0.69		8.08904e-07	0.984252		1
0.59	0.7		8.25652e-08	0.991073		1
0.59	0.71		1.37447e-08	0.99428		1
0.59	0.72		3.12343e-09	0.996044		1
0.59	0.73		8.77515e-10	0.997117		1
0.59	0.74		2.87105e-10	0.997819		1
0.59	0.75		1.05243e-10	0.998304		1
0.59	0.76		4.20941e-11	0.998652		1
0.59	0.77		1.80248e-11	0.998911		1
0.59	0.78		8.14686e-12	0.999108		1
0.59	0.79		3.84432e-12	0.999262		1
0.59	0.8		1.87743e-12	0.999384		1
0.59	0.81		9.42098e-13	0.999483		1
0.59	0.82		4.82801e-13	0.999564		1
0.59	0.83		2.51338e-13	0.99963		1
0.59	0.84		1.3227e-13	0.999686		1
0.59	0.85		7.00501e-14	0.999733		1
0.59	0.86		3.71683e-14	0.999773		1
0.59	0.87		1.96699e-14	0.999808		1
0.59	0.88		1.0333e-14	0.999837		1
0.59	0.89		5.36008e-15	0.999863		1
0.59	0.9		2.729e-15	0.999885		1
0.59	0.91		1.35384e-15	0.999904		1
0.59	0.92		6.48474e-16	0.999921		1
0.59	0.93		2.96314e-16	0.999936		1
0.59	0.94		1.27027e-16	0.999949		1
0.59	0.95		4.98458e-17	0.999961		1
0.59	0.96		1.7215e-17	0.999971		1
0.59	0.97		4.8808e-18	0.99998		1
0.59	0.98		9.81813e-19	0.999987		1
0.59	0.99		9.18828e-20	0.999994		1
0.6	0.67		0.000396385	0.916318		1
0.6	0.68		9.21733e-06	0.969427		1
0.6	0.69		6.33445e-07	0.984366		1
0.6	0.7		8.27546e-08	0.990549		1
0.6	0.71		1.60831e-08	0.993697		1
0.6	0.72		4.06299e-09	0.995519		1
0.6	0.73		1.23307e-09	0.996668		1
0.6	0.74		4.27951e-10	0.99744		1
0.6	0.75		1.64376e-10	0.997984		1
0.6	0.76		6.82934e-11	0.998382		1
0.6	0.77		3.01832e-11	0.998682		1
0.6	0.78		1.40122e-11	0.998913		1
0.6	0.79		6.76562e-12	0.999095		1
0.6	0.8		3.37057e-12	0.999241		1
0.6	0.81		1.72112e-12	0.999359		1
0.6	0.82		8.95699e-13	0.999457		1
0.6	0.83		4.72683e-13	0.999538		1
0.6	0.84		2.51789e-13	0.999607		1
0.6	0.85		1.34794e-13	0.999665		1
0.6	0.86		7.22108e-14	0.999714		1
0.6	0.87		3.85412e-14	0.999757		1
0.6	0.88		2.03987e-14	0.999793		1
0.6	0.89		1.06504e-14	0.999825		1
0.6	0.9		5.45239e-15	0.999853		1
0.6	0.91		2.71701e-15	0.999878		1
0.6	0.92		1.30577e-15	0.999899		1
0.6	0.93		5.97879e-16	0.999918		1
0.6	0.94		2.5642e-16	0.999935		1
0.6	0.95		1.00455e-16	0.999949		1
0.6	0.96		3.45338e-17	0.999962		1
0.6	0.97		9.70032e-18	0.999974		1
0.6	0.98		1.91688e-18	0.999984		1
0.6	0.99		1.72913e-19	0.999992		1
0.61	0.67		0.000133107	0.935756		1
0.61	0.68		5.66219e-06	0.971627		1
0.61	0.69		5.45631e-07	0.984117		1
0.61	0.7		8.7319e-08	0.989882		1
0.61	0.71		1.93841e-08	0.993017		1
0.61	0.72		5.37838e-09	0.994913		1
0.61	0.73		1.75048e-09	0.996149		1
0.61	0.74		6.41445e-10	0.996999		1
0.61	0.75		2.57359e-10	0.99761		1
0.61	0.76		1.10831e-10	0.998063		1
0.61	0.77		5.04802e-11	0.998409		1
0.61	0.78		2.40444e-11	0.998679		1
0.61	0.79		1.187e-11	0.998893		1
0.61	0.8		6.02918e-12	0.999067		1
0.61	0.81		3.13167e-12	0.999209		1
0.61	0.82		1.65461e-12	0.999327		1
0.61	0.83		8.8503e-13	0.999425		1
0.61	0.84		4.77156e-13	0.999509		1
0.61	0.85		2.58216e-13	0.99958		1
0.61	0.86		1.39674e-13	0.999641		1
0.61	0.87		7.5195e-14	0.999693		1
0.61	0.88		4.01045e-14	0.999739		1
0.61	0.89		2.10803e-14	0.999779		1
0.61	0.9		1.08545e-14	0.999814		1
0.61	0.91		5.435e-15	0.999844		1
0.61	0.92		2.62178e-15	0.999871		1
0.61	0.93		1.20344e-15	0.999895		1
0.61	0.94		5.16639e-16	0.999916		1
0.61	0.95		2.02188e-16	0.999935		1
0.61	0.96		6.92332e-17	0.999951		1
0.61	0.97		1.92806e-17	0.999966		1
0.61	0.98		3.7449e-18	0.999979		1
0.61	0.99		3.25414e-19	0.99999		1
0.62	0.66		0.00231927	0.84907		1
0.62	0.67		5.97762e-05	0.945868		1
0.62	0.68		4.01146e-06	0.972677		1
0.62	0.69		5.06109e-07	0.983582		1
0.62	0.7		9.60113e-08	0.989075		1
0.62	0.71		2.39287e-08	0.992233		1
0.62	0.72		7.21997e-09	0.994218		1
0.62	0.73		2.50453e-09	0.99555		1
0.62	0.74		9.65114e-10	0.996486		1
0.62	0.75		4.03373e-10	0.997171		1
0.62	0.76		1.79712e-10	0.997687		1
0.62	0.77		8.42412e-11	0.998086		1
0.62	0.78		4.11286e-11	0.9984		1
0.62	0.79		2.07449e-11	0.998652		1
0.62	0.8		1.07378e-11	0.998858		1
0.62	0.81		5.67145e-12	0.999027		1
0.62	0.82		3.0415e-12	0.999169		1
0.62	0.83		1.64873e-12	0.999288		1
0.62	0.84		8.99639e-13	0.999389		1
0.62	0.85		4.92142e-13	0.999476		1
0.62	0.86		2.68818e-13	0.999551		1
0.62	0.87		1.45996e-13	0.999615		1
0.62	0.88		7.84789e-14	0.999672		1
0.62	0.89		4.15391e-14	0.999721		1
0.62	0.9		2.15192e-14	0.999765		1
0.62	0.91		1.08305e-14	0.999803		1
0.62	0.92		5.24614e-15	0.999837		1
0.62	0.93		2.41522e-15	0.999867		1
0.62	0.94		1.03843e-15	0.999893		1
0.62	0.95		4.06231e-16	0.999917		1
0.62	0.96		1.38657e-16	0.999938		1
0.62	0.97		3.83161e-17	0.999957		1
0.62	0.98		7.32098e-18	0.999973		1
0.62	0.99		6.12769e-19	0.999987		1
0.63	0.66		0.000722031	0.889516		1
0.63	0.67		3.31093e-05	0.951494		1
0.63	0.68		3.16623e-06	0.972968		1
0.63	0.69		4.97702e-07	0.982804		1
0.63	0.7		1.09137e-07	0.988126		1
0.63	0.71		3.01155e-08	0.991335		1
0.63	0.72		9.7997e-09	0.993424		1
0.63	0.73		3.60414e-09	0.994861		1
0.63	0.74		1.45539e-09	0.995893		1
0.63	0.75		6.32132e-10	0.996661		1
0.63	0.76		2.90863e-10	0.997247		1
0.63	0.77		1.40149e-10	0.997705		1
0.63	0.78		7.00734e-11	0.99807		1
0.63	0.79		3.60889e-11	0.998365		1
0.63	0.8		1.90275e-11	0.998607		1
0.63	0.81		1.02161e-11	0.998809		1
0.63	0.82		5.55988e-12	0.998978		1
0.63	0.83		3.05409e-12	0.999121		1
0.63	0.84		1.68656e-12	0.999244		1
0.63	0.85		9.32689e-13	0.999349		1
0.63	0.86		5.14491e-13	0.99944		1
0.63	0.87		2.81923e-13	0.99952		1
0.63	0.88		1.52768e-13	0.999589		1
0.63	0.89		8.14444e-14	0.99965		1
0.63	0.9		4.24609e-14	0.999704		1
0.63	0.91		2.14879e-14	0.999752		1
0.63	0.92		1.04557e-14	0.999794		1
0.63	0.93		4.83015e-15	0.999832		1
0.63	0.94		2.08106e-15	0.999865		1
0.63	0.95		8.14318e-16	0.999895		1
0.63	0.96		2.77282e-16	0.999921		1
0.63	0.97		7.61036e-17	0.999945		1
0.63	0.98		1.43192e-17	0.999965		1
0.63	0.99		1.155e-18	0.999984		1
0.64	0.65		0.00893902	0.75724		1
0.64	0.66		0.000299769	0.91032		1
0.64	0.67		2.14275e-05	0.954633		1
0.64	0.68		2.71698e-06	0.97271		1
0.64	0.69		5.12812e-07	0.981804		1
0.64	0.7		1.27437e-07	0.987029		1
0.64	0.71		3.84943e-08	0.990315		1
0.64	0.72		1.34148e-08	0.992519		1
0.64	0.73		5.2071e-09	0.994072		1
0.64	0.74		2.19666e-09	0.995209		1
0.64	0.75		9.89362e-10	0.996068		1
0.64	0.76		4.69439e-10	0.996732		1
0.64	0.77		2.32249e-10	0.997257		1
0.64	0.78		1.18827e-10	0.997679		1
0.64	0.79		6.24509e-11	0.998024		1
0.64	0.8		3.3525e-11	0.998309		1
0.64	0.81		1.82927e-11	0.998547		1
0.64	0.82		1.01011e-11	0.998749		1
0.64	0.83		5.62213e-12	0.99892		1
0.64	0.84		3.14206e-12	0.999068		1
0.64	0.85		1.75662e-12	0.999195		1
0.64	0.86		9.78663e-13	0.999306		1
0.64	0.87		5.41148e-13	0.999403		1
0.64	0.88		2.95659e-13	0.999488		1
0.64	0.89		1.58798e-13	0.999563		1
0.64	0.9		8.33402e-14	0.99963		1
0.64	0.91		4.24214e-14	0.999689		1
0.64	0.92		2.07436e-14	0.999741		1
0.64	0.93		9.62026e-15	0.999788		1
0.64	0.94		4.15581e-15	0.99983		1
0.64	0.95		1.62769e-15	0.999867		1
0.64	0.96		5.5337e-16	0.9999		1
0.64	0.97		1.51005e-16	0.99993		1
0.64	0.98		2.80136e-17	0.999956		1
0.64	0.99		2.17966e-18	0.999979		1
0.65	0.65		0.00277186	0.826529		1
0.65	0.66		0.00015401	0.92204		1
0.65	0.67		1.56083e-05	0.956233		1
0.65	0.68		2.48992e-06	0.972023		1
0.65	0.69		5.48595e-07	0.980596		1
0.65	0.7		1.52075e-07	0.98578		1
0.65	0.71		4.98129e-08	0.989161		1
0.65	0.72		1.84801e-08	0.991493		1
0.65	0.73		7.54077e-09	0.993172		1
0.65	0.74		3.31426e-09	0.994423		1
0.65	0.75		1.54493e-09	0.995382		1
0.65	0.76		7.54876e-10	0.996133		1
0.65	0.77		3.83079e-10	0.996732		1
0.65	0.78		2.00413e-10	0.997219		1
0.65	0.79		1.0743e-10	0.99762		1
0.65	0.8		5.86969e-11	0.997954		1
0.65	0.81		3.25402e-11	0.998235		1
0.65	0.82		1.82287e-11	0.998474		1
0.65	0.83		1.02794e-11	0.998679		1
0.65	0.84		5.81389e-12	0.998855		1
0.65	0.85		3.28611e-12	0.999009		1
0.65	0.86		1.84923e-12	0.999143		1
0.65	0.87		1.03197e-12	0.999261		1
0.65	0.88		5.68583e-13	0.999365		1
0.65	0.89		3.07734e-13	0.999456		1
0.65	0.9		1.62625e-13	0.999538		1
0.65	0.91		8.32889e-14	0.999611		1
0.65	0.92		4.09444e-14	0.999676		1
0.65	0.93		1.90718e-14	0.999734		1
0.65	0.94		8.26499e-15	0.999786		1
0.65	0.95		3.24232e-15	0.999832		1
0.65	0.96		1.10148e-15	0.999874		1
0.65	0.97		2.99161e-16	0.999911		1
0.65	0.98		5.47962e-17	0.999944		1
0.65	0.99		4.1186e-18	0.999974		1
0.66	0.65		0.00111822	0.862566		1
0.66	0.66		9.2916e-05	0.928925		1
0.66	0.67		1.24603e-05	0.956793		1
0.66	0.68		2.40452e-06	0.970978		1
0.66	0.69		6.0496e-07	0.979184		1
0.66	0.7		1.8468e-07	0.984368		1
0.66	0.71		6.50792e-08	0.987862		1
0.66	0.72		2.55708e-08	0.990333		1
0.66	0.73		1.09307e-08	0.992149		1
0.66	0.74		4.9931e-09	0.993524		1
0.66	0.75		2.40474e-09	0.994591		1
0.66	0.76		1.20846e-09	0.995438		1
0.66	0.77		6.28468e-10	0.996121		1
0.66	0.78		3.35975e-10	0.99668		1
0.66	0.79		1.83598e-10	0.997144		1
0.66	0.8		1.02064e-10	0.997534		1
0.66	0.81		5.74739e-11	0.997864		1
0.66	0.82		3.26579e-11	0.998146		1
0.66	0.83		1.86574e-11	0.998389		1
0.66	0.84		1.06792e-11	0.9986		1
0.66	0.85		6.10273e-12	0.998784		1
0.66	0.86		3.46922e-12	0.998946		1
0.66	0.87		1.95417e-12	0.999088		1
0.66	0.88		1.08598e-12	0.999214		1
0.66	0.89		5.92419e-13	0.999327		1
0.66	0.9		3.15328e-13	0.999426		1
0.66	0.91		1.62544e-13	0.999516		1
0.66	0.92		8.03618e-14	0.999596		1
0.66	0.93		3.76126e-14	0.999667		1
0.66	0.94		1.63606e-14	0.999732		1
0.66	0.95		6.43272e-15	0.99979		1
0.66	0.96		2.18551e-15	0.999842		1
0.66	0.97		5.91433e-16	0.999888		1
0.66	0.98		1.07117e-16	0.99993		1
0.66	0.99		7.79166e-18	0.999967		1
0.67	0.64		0.00754274	0.753688		1
0.67	0.65		0.000552418	0.883106		1
0.67	0.66		6.34196e-05	0.932939		1
0.67	0.67		1.06912e-05	0.956594		1
0.67	0.68		2.42188e-06	0.969619		1
0.67	0.69		6.83716e-07	0.977566		1
0.67	0.7		2.2743e-07	0.982786		1
0.67	0.71		8.56422e-08	0.986407		1
0.67	0.72		3.54805e-08	0.989027		1
0.67	0.73		1.58398e-08	0.990989		1
0.67	0.74		7.50376e-09	0.992497		1
0.67	0.75		3.72796e-09	0.993684		1
0.67	0.76		1.92457e-09	0.994635		1
0.67	0.77		1.02484e-09	0.99541		1
0.67	0.78		5.59497e-10	0.996051		1
0.67	0.79		3.11549e-10	0.996586		1
0.67	0.8		1.76159e-10	0.997039		1
0.67	0.81		1.00741e-10	0.997425		1
0.67	0.82		5.80566e-11	0.997757		1
0.67	0.83		3.36002e-11	0.998044		1
0.67	0.84		1.94633e-11	0.998295		1
0.67	0.85		1.1246e-11	0.998515		1
0.67	0.86		6.45876e-12	0.998709		1
0.67	0.87		3.67279e-12	0.99888		1
0.67	0.88		2.05907e-12	0.999033		1
0.67	0.89		1.1324e-12	0.999169		1
0.67	0.9		6.07253e-13	0.999291		1
0.67	0.91		3.15153e-13	0.9994		1
0.67	0.92		1.56759e-13	0.999498		1
0.67	0.93		7.37548e-14	0.999586		1
0.67	0.94		3.22179e-14	0.999666		1
0.67	0.95		1.27042e-14	0.999737		1
0.67	0.96		4.3201e-15	0.999802		1
0.67	0.97		1.16611e-15	0.99986		1
0.67	0.98		2.09152e-16	0.999912		1
0.67	0.99		1.4755e-17	0.999958		1
0.68	0.64		0.00309303	0.806326		1
0.68	0.65		0.000319161	0.895482		1
0.68	0.66		4.76643e-05	0.935096		1
0.68	0.67		9.716e-06	0.955804		1
0.68	0.68		2.52387e-06	0.96797		1
0.68	0.69		7.8824e-07	0.975741		1
0.68	0.7		2.8318e-07	0.981021		1
0.68	0.71		1.13295e-07	0.984782		1
0.68	0.72		4.92959e-08	0.987562		1
0.68	0.73		2.29214e-08	0.989679		1
0.68	0.74		1.12389e-08	0.991331		1
0.68	0.75		5.75162e-09	0.992646		1
0.68	0.76		3.04714e-09	0.993712		1
0.68	0.77		1.66016e-09	0.994589		1
0.68	0.78		9.25036e-10	0.995319		1
0.68	0.79		5.24655e-10	0.995935		1
0.68	0.8		3.01647e-10	0.996458		1
0.68	0.81		1.75155e-10	0.996908		1
0.68	0.82		1.02363e-10	0.997297		1
0.68	0.83		6.00125e-11	0.997635		1
0.68	0.84		3.5181e-11	0.997932		1
0.68	0.85		2.05548e-11	0.998193		1
0.68	0.86		1.19275e-11	0.998425		1
0.68	0.87		6.84821e-12	0.99863		1
0.68	0.88		3.87386e-12	0.998814		1
0.68	0.89		2.14829e-12	0.998978		1
0.68	0.9		1.16095e-12	0.999126		1
0.68	0.91		6.06793e-13	0.999259		1
0.68	0.92		3.03763e-13	0.999379		1
0.68	0.93		1.43731e-13	0.999487		1
0.68	0.94		6.30831e-14	0.999585		1
0.68	0.95		2.49625e-14	0.999673		1
0.68	0.96		8.50274e-15	0.999753		1
0.68	0.97		2.29168e-15	0.999825		1
0.68	0.98		4.07681e-16	0.99989		1
0.68	0.99		2.79601e-17	0.999948		1
0.69	0.64		0.00152141	0.837055		1
0.69	0.65		0.000208398	0.9031		1
0.69	0.66		3.86616e-05	0.935961		1
0.69	0.67		9.24794e-06	0.954528		1
0.69	0.68		2.70389e-06	0.966047		1
0.69	0.69		9.23407e-07	0.973703		1
0.69	0.7		3.55609e-07	0.979065		1
0.69	0.71		1.50403e-07	0.982977		1
0.69	0.72		6.84948e-08	0.985925		1
0.69	0.73		3.30895e-08	0.988206		1
0.69	0.74		1.67632e-08	0.99001		1
0.69	0.75		8.82526e-09	0.991464		1
0.69	0.76		4.79345e-09	0.992655		1
0.69	0.77		2.67008e-09	0.993643		1
0.69	0.78		1.51765e-09	0.994473		1
0.69	0.79		8.76403e-10	0.995177		1
0.69	0.8		5.12222e-10	0.99578		1
0.69	0.81		3.01941e-10	0.996301		1
0.69	0.82		1.78928e-10	0.996755		1
0.69	0.83		1.06259e-10	0.997152		1
0.69	0.84		6.3042e-11	0.997501		1
0.69	0.85		3.72464e-11	0.99781		1
0.69	0.86		2.18401e-11	0.998086		1
0.69	0.87		1.26627e-11	0.998331		1
0.69	0.88		7.22877e-12	0.998551		1
0.69	0.89		4.04321e-12	0.998749		1
0.69	0.9		2.20246e-12	0.998928		1
0.69	0.91		1.15969e-12	0.999089		1
0.69	0.92		5.84483e-13	0.999234		1
0.69	0.93		2.78239e-13	0.999366		1
0.69	0.94		1.22757e-13	0.999486		1
0.69	0.95		4.87751e-14	0.999595		1
0.69	0.96		1.66541e-14	0.999693		1
0.69	0.97		4.48655e-15	0.999782		1
0.69	0.98		7.92835e-16	0.999863		1
0.69	0.99		5.29966e-17	0.999935		1
0.7	0.63		0.00652493	0.748385		1
0.7	0.64		0.00086517	0.856003		1
0.7	0.65		0.000149898	0.907709		1
0.7	0.66		3.33338e-05	0.935871		1
0.7	0.67		9.13889e-06	0.952835		1
0.7	0.68		2.96257e-06	0.963858		1
0.7	0.69		1.09567e-06	0.971446		1
0.7	0.7		4.49422e-07	0.976906		1
0.7	0.71		2.00067e-07	0.980977		1
0.7	0.72		9.50703e-08	0.984101		1
0.7	0.73		4.76125e-08	0.986555		1
0.7	0.74		2.48808e-08	0.988521		1
0.7	0.75		1.34591e-08	0.990123		1
0.7	0.76		7.48798e-09	0.991448		1
0.7	0.77		4.26154e-09	0.992558		1
0.7	0.78		2.46963e-09	0.993497		1
0.7	0.79		1.45153e-09	0.9943		1
0.7	0.8		8.62181e-10	0.994992		1
0.7	0.81		5.15858e-10	0.995593		1
0.7	0.82		3.09941e-10	0.99612		1
0.7	0.83		1.86441e-10	0.996583		1
0.7	0.84		1.11948e-10	0.996993		1
0.7	0.85		6.68879e-11	0.997357		1
0.7	0.86		3.96367e-11	0.997683		1
0.7	0.87		2.321e-11	0.997975		1
0.7	0.88		1.33741e-11	0.998237		1
0.7	0.89		7.54633e-12	0.998475		1
0.7	0.9		4.14466e-12	0.998689		1
0.7	0.91		2.19915e-12	0.998883		1
0.7	0.92		1.11627e-12	0.99906		1
0.7	0.93		5.3483e-13	0.99922		1
0.7	0.94		2.37306e-13	0.999366		1
0.7	0.95		9.47289e-14	0.999499		1
0.7	0.96		3.24466e-14	0.99962		1
0.7	0.97		8.74543e-15	0.99973		1
0.7	0.98		1.53747e-15	0.999829		1
0.7	0.99		1.0043e-16	0.999919		1
0.71	0.63		0.00328391	0.788345		1
0.71	0.64		0.00055241	0.868051		1
0.71	0.65		0.00011649	0.910281		1
0.71	0.66		3.01941e-05	0.935036		1
0.71	0.67		9.31139e-06	0.950768		1
0.71	0.68		3.30572e-06	0.961409		1
0.71	0.69		1.31324e-06	0.968962		1
0.71	0.7		5.70576e-07	0.974534		1
0.71	0.71		2.66319e-07	0.978771		1
0.71	0.72		1.31688e-07	0.982077		1
0.71	0.73		6.82329e-08	0.984711		1
0.71	0.74		3.67256e-08	0.986848		1
0.71	0.75		2.03901e-08	0.988608		1
0.71	0.76		1.16099e-08	0.990078		1
0.71	0.77		6.74655e-09	0.991318		1
0.71	0.78		3.98438e-09	0.992377		1
0.71	0.79		2.38268e-09	0.993288		1
0.71	0.8		1.43798e-09	0.994079		1
0.71	0.81		8.7314e-10	0.99477		1
0.71	0.82		5.31848e-10	0.995378		1
0.71	0.83		3.24052e-10	0.995916		1
0.71	0.84		1.96927e-10	0.996395		1
0.71	0.85		1.19e-10	0.996822		1
0.71	0.86		7.12731e-11	0.997206		1
0.71	0.87		4.21573e-11	0.997552		1
0.71	0.88		2.45242e-11	0.997864		1
0.71	0.89		1.39626e-11	0.998147		1
0.71	0.9		7.73394e-12	0.998403		1
0.71	0.91		4.13643e-12	0.998637		1
0.71	0.92		2.11525e-12	0.99885		1
0.71	0.93		1.02042e-12	0.999044		1
0.71	0.94		4.55543e-13	0.999222		1
0.71	0.95		1.82794e-13	0.999384		1
0.71	0.96		6.28506e-14	0.999531		1
0.71	0.97		1.69648e-14	0.999666		1
0.71	0.98		2.97133e-15	0.999789		1
0.71	0.99		1.90177e-16	0.9999		1
0.72	0.63		0.00188075	0.813673		1
0.72	0.64		0.000387131	0.875753		1
0.72	0.65		9.63614e-05	0.911393		1
0.72	0.66		2.84716e-05	0.933593		1
0.72	0.67		9.72698e-06	0.948358		1
0.72	0.68		3.74336e-06	0.9587		1
0.72	0.69		1.58631e-06	0.966246		1
0.72	0.7		7.26554e-07	0.971937		1
0.72	0.71		3.54358e-07	0.976346		1
0.72	0.72		1.8188e-07	0.97984		1
0.72	0.73		9.73222e-08	0.982661		1
0.72	0.74		5.38794e-08	0.984977		1
0.72	0.75		3.06704e-08	0.986904		1
0.72	0.76		1.78586e-08	0.988527		1
0.72	0.77		1.05899e-08	0.989909		1
0.72	0.78		6.37079e-09	0.991097		1
0.72	0.79		3.87496e-09	0.992127		1
0.72	0.8		2.37557e-09	0.993026		1
0.72	0.81		1.46364e-09	0.993817		1
0.72	0.82		9.03768e-10	0.994517		1
0.72	0.83		5.57749e-10	0.995139		1
0.72	0.84		3.43052e-10	0.995695		1
0.72	0.85		2.09672e-10	0.996195		1
0.72	0.86		1.26939e-10	0.996645		1
0.72	0.87		7.58539e-11	0.997052		1
0.72	0.88		4.45563e-11	0.997421		1
0.72	0.89		2.56023e-11	0.997757		1
0.72	0.9		1.43055e-11	0.998063		1
0.72	0.91		7.71452e-12	0.998343		1
0.72	0.92		3.97568e-12	0.998599		1
0.72	0.93		1.93177e-12	0.998833		1
0.72	0.94		8.68074e-13	0.999047		1
0.72	0.95		3.50326e-13	0.999244		1
0.72	0.96		1.20995e-13	0.999424		1
0.72	0.97		3.27354e-14	0.999589		1
0.72	0.98		5.71999e-15	0.999739		1
0.72	0.99		3.59668e-16	0.999876		1
0.73	0.62		0.005758	0.741827		1
0.73	0.63		0.00119719	0.830229		1
0.73	0.64		0.000292553	0.880543		1
0.73	0.65		8.38664e-05	0.911407		1
0.73	0.66		2.77451e-05	0.931634		1
0.73	0.67		1.03706e-05	0.945625		1
0.73	0.68		4.28929e-06	0.955731		1
0.73	0.69		1.92739e-06	0.963289		1
0.73	0.7		9.26675e-07	0.969106		1
0.73	0.71		4.70833e-07	0.97369		1
0.73	0.72		2.50286e-07	0.977376		1
0.73	0.73		1.38074e-07	0.98039		1
0.73	0.74		7.85247e-08	0.982891		1
0.73	0.75		4.57854e-08	0.984993		1
0.73	0.76		2.72428e-08	0.98678		1
0.73	0.77		1.64757e-08	0.988313		1
0.73	0.78		1.0092e-08	0.989641		1
0.73	0.79		6.24145e-09	0.9908		1
0.73	0.8		3.88601e-09	0.991818		1
0.73	0.81		2.42909e-09	0.992719		1
0.73	0.82		1.52038e-09	0.99352		1
0.73	0.83		9.50341e-10	0.994236		1
0.73	0.84		5.91621e-10	0.99488		1
0.73	0.85		3.65759e-10	0.99546		1
0.73	0.86		2.23859e-10	0.995986		1
0.73	0.87		1.35163e-10	0.996463		1
0.73	0.88		8.01823e-11	0.996898		1
0.73	0.89		4.65092e-11	0.997295		1
0.73	0.9		2.62216e-11	0.997659		1
0.73	0.91		1.42617e-11	0.997992		1
0.73	0.92		7.40938e-12	0.998298		1
0.73	0.93		3.62756e-12	0.99858		1
0.73	0.94		1.64153e-12	0.998838		1
0.73	0.95		6.66603e-13	0.999076		1
0.73	0.96		2.31408e-13	0.999295		1
0.73	0.97		6.28074e-14	0.999496		1
0.73	0.98		1.0963e-14	0.999679		1
0.73	0.99		6.78976e-16	0.999847		1
0.74	0.62		0.00337552	0.772105		1
0.74	0.63		0.00083092	0.841194		1
0.74	0.64		0.000235111	0.883277		1
0.74	0.65		7.60954e-05	0.910557		1
0.74	0.66		2.77778e-05	0.929225		1
0.74	0.67		1.12425e-05	0.942585		1
0.74	0.68		4.96103e-06	0.952501		1
0.74	0.69		2.35163e-06	0.960085		1
0.74	0.7		1.18245e-06	0.966031		1
0.74	0.71		6.24167e-07	0.970792		1
0.74	0.72		3.42934e-07	0.974673		1
0.74	0.73		1.94743e-07	0.977884		1
0.74	0.74		1.13639e-07	0.980577		1
0.74	0.75		6.78069e-08	0.982862		1
0.74	0.76		4.11993e-08	0.984821		1
0.74	0.77		2.53977e-08	0.986515		1
0.74	0.78		1.58338e-08	0.987992		1
0.74	0.79		9.95391e-09	0.98929		1
0.74	0.8		6.29269e-09	0.990438		1
0.74	0.81		3.99015e-09	0.991459		1
0.74	0.82		2.53134e-09	0.992372		1
0.74	0.83		1.60256e-09	0.993193		1
0.74	0.84		1.00979e-09	0.993933		1
0.74	0.85		6.31521e-10	0.994605		1
0.74	0.86		3.90789e-10	0.995216		1
0.74	0.87		2.38446e-10	0.995773		1
0.74	0.88		1.42883e-10	0.996283		1
0.74	0.89		8.36806e-11	0.996751		1
0.74	0.9		4.7616e-11	0.99718		1
0.74	0.91		2.61273e-11	0.997576		1
0.74	0.92		1.36883e-11	0.997941		1
0.74	0.93		6.75508e-12	0.998277		1
0.74	0.94		3.07949e-12	0.998588		1
0.74	0.95		1.25896e-12	0.998875		1
0.74	0.96		4.39547e-13	0.999139		1
0.74	0.97		1.19776e-13	0.999383		1
0.74	0.98		2.09106e-14	0.999607		1
0.74	0.99		1.27876e-15	0.999812		1
0.75	0.61		0.00854297	0.70105		1
0.75	0.62		0.00217373	0.792442		1
0.75	0.63		0.000619189	0.8484		1
0.75	0.64		0.000198741	0.884492		1
0.75	0.65		7.1454e-05	0.909004		1
0.75	0.66		2.84362e-05	0.926412		1
0.75	0.67		1.23537e-05	0.939248		1
0.75	0.68		5.7799e-06	0.949009		1
0.75	0.69		2.87716e-06	0.956628		1
0.75	0.7		1.50799e-06	0.962705		1
0.75	0.71		8.24934e-07	0.967643		1
0.75	0.72		4.6758e-07	0.971719		1
0.75	0.73		2.72937e-07	0.97513		1
0.75	0.74		1.63235e-07	0.97802		1
0.75	0.75		9.95896e-08	0.980494		1
0.75	0.76		6.17489e-08	0.982632		1
0.75	0.77		3.8781e-08	0.984496		1
0.75	0.78		2.45978e-08	0.986133		1
0.75	0.79		1.57136e-08	0.98758		1
0.75	0.8		1.00845e-08	0.988867		1
0.75	0.81		6.48572e-09	0.990019		1
0.75	0.82		4.17004e-09	0.991055		1
0.75	0.83		2.67381e-09	0.991991		1
0.75	0.84		1.70536e-09	0.99284		1
0.75	0.85		1.07896e-09	0.993614		1
0.75	0.86		6.75123e-10	0.99432		1
0.75	0.87		4.1635e-10	0.994968		1
0.75	0.88		2.52057e-10	0.995563		1
0.75	0.89		1.49081e-10	0.996111		1
0.75	0.9		8.56382e-11	0.996617		1
0.75	0.91		4.74202e-11	0.997085		1
0.75	0.92		2.50614e-11	0.997517		1
0.75	0.93		1.24707e-11	0.997918		1
0.75	0.94		5.72969e-12	0.99829		1
0.75	0.95		2.35934e-12	0.998634		1
0.75	0.96		8.28932e-13	0.998953		1
0.75	0.97		2.26959e-13	0.999248		1
0.75	0.98		3.96764e-14	0.99952		1
0.75	0.99		2.40149e-15	0.99977		1
0.76	0.61		0.00517595	0.734201		1
0.76	0.62		0.00151379	0.806301		1
0.76	0.63		0.000489303	0.852955		1
0.76	0.64		0.000175158	0.88454		1
0.76	0.65		6.90264e-05	0.906859		1
0.76	0.66		2.96482e-05	0.92323		1
0.76	0.67		1.37239e-05	0.935622		1
0.76	0.68		6.77118e-06	0.945255		1
0.76	0.69		3.52554e-06	0.952914		1
0.76	0.7		1.92039e-06	0.95912		1
0.76	0.71		1.08627e-06	0.964231		1
0.76	0.72		6.34096e-07	0.968502		1
0.76	0.73		3.79959e-07	0.972115		1
0.76	0.74		2.3266e-07	0.975206		1
0.76	0.75		1.45017e-07	0.977874		1
0.76	0.76		9.16966e-08	0.980199		1
0.76	0.77		5.86425e-08	0.982241		1
0.76	0.78		3.78274e-08	0.984046		1
0.76	0.79		2.4549e-08	0.985652		1
0.76	0.8		1.59902e-08	0.987089		1
0.76	0.81		1.04292e-08	0.988383		1
0.76	0.82		6.79545e-09	0.989553		1
0.76	0.83		4.41291e-09	0.990615		1
0.76	0.84		2.84898e-09	0.991583		1
0.76	0.85		1.82365e-09	0.992469		1
0.76	0.86		1.15396e-09	0.993283		1
0.76	0.87		7.19382e-10	0.994032		1
0.76	0.88		4.40077e-10	0.994723		1
0.76	0.89		2.62923e-10	0.995363		1
0.76	0.9		1.5251e-10	0.995956		1
0.76	0.91		8.52453e-11	0.996506		1
0.76	0.92		4.54609e-11	0.997017		1
0.76	0.93		2.28184e-11	0.997493		1
0.76	0.94		1.05706e-11	0.997936		1
0.76	0.95		4.38622e-12	0.998347		1
0.76	0.96		1.55168e-12	0.99873		1
0.76	0.97		4.27187e-13	0.999086		1
0.76	0.98		7.4864e-14	0.999415		1
0.76	0.99		4.49495e-15	0.99972		1
0.77	0.61		0.00340475	0.757073		1
0.77	0.62		0.00112531	0.815742		1
0.77	0.63		0.000405963	0.855566		1
0.77	0.64		0.000159815	0.883661		1
0.77	0.65		6.82682e-05	0.904205		1
0.77	0.66		3.13808e-05	0.919704		1
0.77	0.67		1.53797e-05	0.931715		1
0.77	0.68		7.96437e-06	0.941239		1
0.77	0.69		4.32212e-06	0.948938		1
0.77	0.7		2.44021e-06	0.955269		1
0.77	0.71		1.42435e-06	0.960551		1
0.77	0.72		8.5491e-07	0.965015		1
0.77	0.73		5.25211e-07	0.968829		1
0.77	0.74		3.28946e-07	0.972122		1
0.77	0.75		2.09305e-07	0.974989		1
0.77	0.76		1.34885e-07	0.977506		1
0.77	0.77		8.7797e-08	0.979732		1
0.77	0.78		5.75739e-08	0.981714		1
0.77	0.79		3.79469e-08	0.983488		1
0.77	0.8		2.50811e-08	0.985086		1
0.77	0.81		1.65873e-08	0.986531		1
0.77	0.82		1.0952e-08	0.987845		1
0.77	0.83		7.20286e-09	0.989045		1
0.77	0.84		4.70713e-09	0.990144		1
0.77	0.85		3.0486e-09	0.991155		1
0.77	0.86		1.95103e-09	0.992087		1
0.77	0.87		1.22968e-09	0.992949		1
0.77	0.88		7.60271e-10	0.993748		1
0.77	0.89		4.5892e-10	0.994491		1
0.77	0.9		2.68869e-10	0.995183		1
0.77	0.91		1.51746e-10	0.995827		1
0.77	0.92		8.16868e-11	0.996429		1
0.77	0.93		4.13733e-11	0.996991		1
0.77	0.94		1.93324e-11	0.997516		1
0.77	0.95		8.08752e-12	0.998007		1
0.77	0.96		2.88241e-12	0.998465		1
0.77	0.97		7.98491e-13	0.998892		1
0.77	0.98		1.40427e-13	0.99929		1
0.77	0.99		8.38163e-15	0.999659		1
0.78	0.6		0.00701012	0.701575		1
0.78	0.61		0.00240113	0.773059		1
0.78	0.62		0.000883445	0.822046		1
0.78	0.63		0.000350775	0.856698		1
0.78	0.64		0.000150086	0.882025		1
0.78	0.65		6.88495e-05	0.901102		1
0.78	0.66		3.36267e-05	0.915857		1
0.78	0.67		1.7354e-05	0.927534		1
0.78	0.68		9.39342e-06	0.936959		1
0.78	0.69		5.29646e-06	0.944699		1
0.78	0.7		3.09195e-06	0.951149		1
0.78	0.71		1.85883e-06	0.956595		1
0.78	0.72		1.14549e-06	0.961247		1
0.78	0.73		7.20656e-07	0.965261		1
0.78	0.74		4.61229e-07	0.968756		1
0.78	0.75		2.99367e-07	0.971825		1
0.78	0.76		1.96508e-07	0.974539		1
0.78	0.77		1.3012e-07	0.976955		1
0.78	0.78		8.67122e-08	0.97912		1
0.78	0.79		5.80267e-08	0.981071		1
0.78	0.8		3.89097e-08	0.982838		1
0.78	0.81		2.60887e-08	0.984445		1
0.78	0.82		1.74536e-08	0.985914		1
0.78	0.83		1.16248e-08	0.987262		1
0.78	0.84		7.69005e-09	0.988504		1
0.78	0.85		5.03955e-09	0.989651		1
0.78	0.86		3.26224e-09	0.990714		1
0.78	0.87		2.07902e-09	0.991701		1
0.78	0.88		1.29934e-09	0.992621		1
0.78	0.89		7.926e-10	0.99348		1
0.78	0.9		4.69141e-10	0.994283		1
0.78	0.91		2.67429e-10	0.995035		1
0.78	0.92		1.45363e-10	0.99574		1
0.78	0.93		7.43192e-11	0.996401		1
0.78	0.94		3.50429e-11	0.997022		1
0.78	0.95		1.47867e-11	0.997604		1
0.78	0.96		5.31232e-12	0.99815		1
0.78	0.97		1.48184e-12	0.998662		1
0.78	0.98		2.61784e-13	0.99914		1
0.78	0.99		1.55638e-14	0.999586		1
0.79	0.6		0.00473606	0.725617		1
0.79	0.61		0.001796	0.784254		1
0.79	0.62		0.000726046	0.826043		1
0.79	0.63		0.000313564	0.856672		1
0.79	0.64		0.000144388	0.879754		1
0.79	0.65		7.05701e-05	0.897598		1
0.79	0.66		3.63969e-05	0.911707		1
0.79	0.67		1.96856e-05	0.923085		1
0.79	0.68		1.1097e-05	0.93242		1
0.79	0.69		6.48267e-06	0.940195		1
0.79	0.7		3.90445e-06	0.946757		1
0.79	0.71		2.41343e-06	0.952359		1
0.79	0.72		1.52487e-06	0.957194		1
0.79	0.73		9.81323e-07	0.961403		1
0.79	0.74		6.41228e-07	0.965099		1
0.79	0.75		4.24246e-07	0.96837		1
0.79	0.76		2.83485e-07	0.971283		1
0.79	0.77		1.90872e-07	0.973895		1
0.79	0.78		1.29213e-07	0.976249		1
0.79	0.79		8.77658e-08	0.978384		1
0.79	0.8		5.96926e-08	0.980328		1
0.79	0.81		4.05711e-08	0.982107		1
0.79	0.82		2.74992e-08	0.983741		1
0.79	0.83		1.85478e-08	0.985248		1
0.79	0.84		1.24202e-08	0.986643		1
0.79	0.85		8.23629e-09	0.987938		1
0.79	0.86		5.39333e-09	0.989144		1
0.79	0.87		3.47598e-09	0.99027		1
0.79	0.88		2.19636e-09	0.991324		1
0.79	0.89		1.35422e-09	0.992312		1
0.79	0.9		8.10015e-10	0.99324		1
0.79	0.91		4.66501e-10	0.994113		1
0.79	0.92		2.56124e-10	0.994936		1
0.79	0.93		1.32233e-10	0.995711		1
0.79	0.94		6.2944e-11	0.996441		1
0.79	0.95		2.68026e-11	0.99713		1
0.79	0.96		9.71184e-12	0.997778		1
0.79	0.97		2.72973e-12	0.998389		1
0.79	0.98		4.84893e-13	0.998962		1
0.79	0.99		2.87692e-14	0.999499		1
0.8	0.59		0.00863276	0.674637		1
0.8	0.6		0.00340201	0.742809		1
0.8	0.61		0.00141194	0.792004		1
0.8	0.62		0.000620121	0.828289		1
0.8	0.63		0.000288411	0.855714		1
0.8	0.64		0.000141737	0.87694		1
0.8	0.65		7.33115e-05	0.893729		1
0.8	0.66		3.97159e-05	0.907268		1
0.8	0.67		2.24185e-05	0.918374		1
0.8	0.68		1.31185e-05	0.927622		1
0.8	0.69		7.9198e-06	0.935426		1
0.8	0.7		4.91138e-06	0.94209		1
0.8	0.71		3.11637e-06	0.947841		1
0.8	0.72		2.01619e-06	0.952849		1
0.8	0.73		1.32586e-06	0.957249		1
0.8	0.74		8.83773e-07	0.961143		1
0.8	0.75		5.95611e-07	0.964614		1
0.8	0.76		4.04917e-07	0.967728		1
0.8	0.77		2.7709e-07	0.970537		1
0.8	0.78		1.90482e-07	0.973086		1
0.8	0.79		1.31286e-07	0.97541		1
0.8	0.8		9.05485e-08	0.977539		1
0.8	0.81		6.23747e-08	0.979497		1
0.8	0.82		4.28288e-08	0.981306		1
0.8	0.83		2.9252e-08	0.982983		1
0.8	0.84		1.98284e-08	0.984542		1
0.8	0.85		1.3306e-08	0.985997		1
0.8	0.86		8.81476e-09	0.987359		1
0.8	0.87		5.74594e-09	0.988636		1
0.8	0.88		3.67132e-09	0.989837		1
0.8	0.89		2.28853e-09	0.990968		1
0.8	0.9		1.38364e-09	0.992036		1
0.8	0.91		8.0531e-10	0.993046		1
0.8	0.92		4.46742e-10	0.994		1
0.8	0.93		2.32999e-10	0.994905		1
0.8	0.94		1.12012e-10	0.995761		1
0.8	0.95		4.81558e-11	0.996572		1
0.8	0.96		1.76088e-11	0.99734		1
0.8	0.97		4.9905e-12	0.998066		1
0.8	0.98		8.92197e-13	0.998751		1
0.8	0.99		5.29207e-14	0.999395		1
0.81	0.59		0.00600453	0.698657		1
0.81	0.6		0.00257532	0.75513		1
0.81	0.61		0.00115785	0.797196		1
0.81	0.62		0.000547151	0.829168		1
0.81	0.63		0.000271723	0.853989		1
0.81	0.64		0.000141503	0.873655		1
0.81	0.65		7.70088e-05	0.889528		1
0.81	0.66		4.36185e-05	0.902556		1
0.81	0.67		2.56022e-05	0.913409		1
0.81	0.68		1.55064e-05	0.922571		1
0.81	0.69		9.65206e-06	0.930396		1
0.81	0.7		6.15163e-06	0.937151		1
0.81	0.71		4.00089e-06	0.943038		1
0.81	0.72		2.64727e-06	0.948211		1
0.81	0.73		1.77714e-06	0.952793		1
0.81	0.74		1.20739e-06	0.95688		1
0.81	0.75		8.28311e-07	0.960549		1
0.81	0.76		5.72591e-07	0.963862		1
0.81	0.77		3.98059e-07	0.966871		1
0.81	0.78		2.7777e-07	0.969617		1
0.81	0.79		1.94207e-07	0.972135		1
0.81	0.8		1.35799e-07	0.974455		1
0.81	0.81		9.47938e-08	0.9766		1
0.81	0.82		6.593e-08	0.978591		1
0.81	0.83		4.55955e-08	0.980447		1
0.81	0.84		3.12852e-08	0.982181		1
0.81	0.85		2.12456e-08	0.983808		1
0.81	0.86		1.42398e-08	0.985337		1
0.81	0.87		9.38937e-09	0.986779		1
0.81	0.88		6.0674e-09	0.98814		1
0.81	0.89		3.82447e-09	0.98943		1
0.81	0.9		2.3378e-09	0.990652		1
0.81	0.91		1.37548e-09	0.991814		1
0.81	0.92		7.71241e-10	0.992918		1
0.81	0.93		4.06498e-10	0.993968		1
0.81	0.94		1.97449e-10	0.994968		1
0.81	0.95		8.57455e-11	0.995919		1
0.81	0.96		3.16586e-11	0.996824		1
0.81	0.97		9.05317e-12	0.997684		1
0.81	0.98		1.63044e-12	0.9985		1
0.81	0.99		9.68458e-14	0.999272		1
0.82	0.58		0.00989854	0.652986		1
0.82	0.59		0.00440702	0.716189		1
0.82	0.6		0.00203891	0.763887		1
0.82	0.61		0.000984121	0.800437		1
0.82	0.62		0.000496233	0.828956		1
0.82	0.63		0.000261235	0.851622		1
0.82	0.64		0.000143281	0.869954		1
0.82	0.65		8.16334e-05	0.885021		1
0.82	0.66		4.81475e-05	0.897585		1
0.82	0.67		2.92909e-05	0.908199		1
0.82	0.68		1.83142e-05	0.917271		1
0.82	0.69		1.1729e-05	0.925108		1
0.82	0.7		7.66959e-06	0.931942		1
0.82	0.71		5.10571e-06	0.937952		1
0.82	0.72		3.45111e-06	0.943279		1
0.82	0.73		2.3628e-06	0.948035		1
0.82	0.74		1.63493e-06	0.952307		1
0.82	0.75		1.14099e-06	0.956169		1
0.82	0.76		8.01573e-07	0.959679		1
0.82	0.77		5.65842e-07	0.962886		1
0.82	0.78		4.0066e-07	0.965831		1
0.82	0.79		2.84079e-07	0.968546		1
0.82	0.8		2.01342e-07	0.97106		1
0.82	0.81		1.42395e-07	0.973398		1
[truncated: 7,802 more rows]

## Sheet: Underdominance
Homo/Homo♀	UD1/UD1; UD2/UD2♀	Homo/Homo Offspring	Homo/Hetero Offspring	Hetero/Homo Offspring	Hetero/Hetero Offspring	Wild Type Offspring	Dead Offspring		Homo/Hetero♀	UD1/UD1; UD2/+♀	Homo/Homo Offspring	Homo/Hetero Offspring	Hetero/Homo Offspring	Hetero/Hetero Offspring	Wild Type Offspring	Dead Offspring		Hetero/Homo♀	UD1/+; UD2/UD2♀	Homo/Homo Offspring	Homo/Hetero Offspring	Hetero/Homo Offspring	Hetero/Hetero Offspring	Wild Type Offspring	Dead Offspring		Hetero/Hetero♀	UD1/+; UD2/+♀	Homo/Homo Offspring	Homo/Hetero Offspring	Hetero/Homo Offspring	Hetero/Hetero Offspring	Wild Type Offspring	Dead Offspring		Wild Type♀	+/+; +/+♀	Homo/Homo Offspring	Homo/Hetero Offspring	Hetero/Homo Offspring	Hetero/Hetero Offspring	Wild Type Offspring	Dead Offspring
X	X	UD1/UD1; UD2/UD2	UD1/UD1; UD2/+	UD1/+; UD2/UD2	UD1/+; UD2/+	+/+; +/+	N		X	X	UD1/UD1; UD2/UD2	UD1/UD1; UD2/+	UD1/+; UD2/UD2	UD1/+; UD2/+	+/+; +/+	N		X	X	UD1/UD1; UD2/UD2	UD1/UD1; UD2/+	UD1/+; UD2/UD2	UD1/+; UD2/+	+/+; +/+	N		X	X	UD1/UD1; UD2/UD2	UD1/UD1; UD2/+	UD1/+; UD2/UD2	UD1/+; UD2/+	+/+; +/+	N		X	X	UD1/UD1; UD2/UD2	UD1/UD1; UD2/+	UD1/+; UD2/UD2	UD1/+; UD2/+	+/+; +/+	N
Homo/Homo♂	UD1/UD1; UD2/UD2♂	1	0	0	0	0	0		Homo/Homo♂	UD1/UD1; UD2/UD2♂	0.495	0.47	0	0	0	0		Homo/Homo♂	UD1/UD1; UD2/UD2♂	0.495	0	0.47	0	0	0		Homo/Homo♂	UD1/UD1; UD2/UD2♂	0.2475	0.235	0.235	0.2225	0	0		Homo/Homo♂	UD1/UD1; UD2/UD2♂	0	0	0	0.89	0	0
Homo/Hetero♂	UD1/UD1; UD2/+♂	0.5	0.47	0	0	0	0		Homo/Hetero♂	UD1/UD1; UD2/+♂	0.2475	0.47	0	0	0	0.25		Homo/Hetero♂	UD1/UD1; UD2/+♂	0.2475	0.235	0.235	0.2225	0	0		Homo/Hetero♂	UD1/UD1; UD2/+♂	0.12375	0.235	0.1175	0.2225	0	0.25		Homo/Hetero♂	UD1/UD1; UD2/+♂	0	0	0	0.445	0	0.5			Threshold
Hetero/Homo♂	UD1/+; UD2/UD2♂	0.5	0	0.47	0	0	0		Hetero/Homo♂	UD1/+; UD2/UD2♂	0.2475	0.235	0.235	0.2225	0	0		Hetero/Homo♂	UD1/+; UD2/UD2♂	0.495	0	0	0	0	0.5		Hetero/Homo♂	UD1/+; UD2/UD2♂	0.12375	0.1175	0.235	0.2225	0	0.25		Hetero/Homo♂	UD1/+; UD2/UD2♂	0	0	0	0.445	0	0.5			0.612733	0.732004	0.738098
Hetero/Hetero♂	UD1/+; UD2/+♂	0.25	0.235	0.235	0.2225	0	0		Hetero/Hetero♂	UD1/+; UD2/+♂	0.12375	0.235	0.1175	0.2225	0	0.25		Hetero/Hetero♂	UD1/+; UD2/+♂	0.12375	0.1175	0.235	0.2225	0	0.25		Hetero/Hetero♂	UD1/+; UD2/+♂	0.061875	0.1175	0.235	0.2225	0.625	0.375		Hetero/Hetero♂	UD1/+; UD2/+♂	0	0	0	0.2225	0.25	0.5			Homo/Homo	Homo/Hetero	Hetero/Homo	Hetero/Hetero
Wild Type♂	+/+; +/+♂	0	0	0	0.89	0	0		Wild Type♂	+/+; +/+♂	0	0	0	0.445	0	0.5		Wild Type♂	+/+; +/+♂	0	0	0	0.445	0	0.5		Wild Type♂	+/+; +/+♂	0	0	0	0.2225	0.25	0.5		Wild Type♂	+/+; +/+♂	0	0	0	0	1	0		Fitness	0.99	0.94	0.94	0.89
		Autosome-Autosome-Two-Locus Underdominance																																											Initial Pop.	0.99	0	0	0
	Homo/Homo♀	Homo/Homo Offspring	Homo/Hetero Offspring	Hetero/Homo Offspring	Hetero/Hetero Offspring	Wild Type Offspring				Homo/Hetero♀	Homo/Homo Offspring	Homo/Hetero Offspring	Hetero/Homo Offspring	Hetero/Hetero Offspring	Wild Type Offspring				Hetero/Homo♀	Homo/Homo Offspring	Homo/Hetero Offspring	Hetero/Homo Offspring	Hetero/Hetero Offspring	Wild Type Offspring				Hetero/Hetero♀	Homo/Homo Offspring	Homo/Hetero Offspring	Hetero/Homo Offspring	Hetero/Hetero Offspring	Wild Type Offspring				Wild Type♀	Homo/Homo Offspring	Homo/Hetero Offspring	Hetero/Homo Offspring	Hetero/Hetero Offspring	Wild Type Offspring				Homo/Homo	Homo/Hetero	Hetero/Homo	Hetero/Hetero
		UD1/UD1; UD2/UD2	UD1/UD1; UD2/+	UD1/+; UD2/UD2	UD1/+; UD2/+	+/+; +/+					UD1/UD1; UD2/UD2	UD1/UD1; UD2/+	UD1/+; UD2/UD2	UD1/+; UD2/+	+/+; +/+					UD1/UD1; UD2/UD2	UD1/UD1; UD2/+	UD1/+; UD2/UD2	UD1/+; UD2/+	+/+; +/+					UD1/UD1; UD2/UD2	UD1/UD1; UD2/+	UD1/+; UD2/UD2	UD1/+; UD2/+	+/+; +/+					UD1/UD1; UD2/UD2	UD1/UD1; UD2/+	UD1/+; UD2/UD2	UD1/+; UD2/+	+/+; +/+			Generations	UD1/UD1; UD2/UD2	UD1/UD1; UD2/+	UD1/+; UD2/UD2	UD1/+; UD2/+
	Generation 0									Generation 0									Generation 0									Generation 0									Generation 0								0	0.9801	0	0	0
	Generation 1	0.9801	0	0	0.0089	0				Generation 1	0.48515	0.460647	0	0.00445	0				Generation 1	0.48515	0	0.460647	0.00445	0				Generation 1	0.242575	0.230324	0.230324	0.220297	0.0025				Generation 1	0	0	0	0.872289	0.01			1	0.982062	0	0	0.0178356
	Generation 2	0.986521	0.00419137	0.00419137	0.00405942	0				Generation 2	0.488328	0.465761	0.00209569	0.00401392	0				Generation 2	0.488328	0.00209569	0.465761	0.00401392	0				Generation 2	0.244164	0.23288	0.234976	0.2225	0.0111728				Generation 2	0	0	0	0.878004	0.00456114			2	0.975129	0.00828632	0.00832377	0.0080609
	Generation 3	0.985449	0.00578888	0.00580649	0.00197168	0				Generation 3	0.487797	0.466056	0.00290324	0.00373465	0				Generation 3	0.489857	0.00289444	0.462152	0.00372632	0				Generation 3	0.243899	0.233028	0.233979	0.2225	0.0050881				Generation 3	0	0	0	0.87705	0.00221537			3	0.973119	0.0114339	0.0114437	0.00396221
	Generation 4	0.985548	0.00630505	0.00630965	0.000918569	0				Generation 4	0.487846	0.46636	0.00315482	0.0034463	0				Generation 4	0.490679	0.00315252	0.460984	0.00344412	0				Generation 4	0.243923	0.23318	0.233647	0.2225	0.00248677				Generation 4	0	0	0	0.877138	0.0010321			4	0.973239	0.0124538	0.012403	0.00189467
	Generation 5	0.986141	0.00629851	0.00627466	0.00043039	0				Generation 5	0.48814	0.466635	0.00313733	0.00318565	0				Generation 5	0.491209	0.00314926	0.460794	0.00319694	0				Generation 5	0.24407	0.233318	0.233534	0.2225	0.00118665				Generation 5	0	0	0	0.877665	0.000483584			5	0.974293	0.0124468	0.0123277	0.000930286
	Generation 6	0.986913	0.00606862	0.00601262	0.000208998	0				Generation 6	0.488522	0.466883	0.00300631	0.0029509	0				Generation 6	0.491573	0.00303431	0.461061	0.00297741	0				Generation 6	0.244261	0.233442	0.233537	0.2225	0.000581993				Generation 6	0	0	0	0.878352	0.000234829			6	0.975694	0.0120003	0.0118182	0.000486921
	Generation 7	0.987725	0.00575459	0.00566896	0.000108823	0				Generation 7	0.488924	0.467108	0.00283448	0.00273812	0				Generation 7	0.491849	0.0028773	0.461511	0.00277866	0				Generation 7	0.244462	0.233554	0.23359	0.2225	0.000304461				Generation 7	0	0	0	0.879075	0.000122273			7	0.977179	0.0113873	0.0111521	0.000281171
	Generation 8	0.988519	0.0054181	0.00530756	6.26927e-05	0				Generation 8	0.489317	0.467313	0.00265378	0.00254397	0				Generation 8	0.492077	0.00270905	0.462016	0.0025963	0				Generation 8	0.244659	0.233657	0.233662	0.2225	0.000175769				Generation 8	0	0	0	0.879782	7.04413e-05			8	0.978638	0.0107288	0.0104514	0.000182165
	Generation 9	0.989273	0.00508533	0.00495494	4.05757e-05	0				Generation 9	0.48969	0.467501	0.00247747	0.00236598	0				Generation 9	0.492277	0.00254266	0.462524	0.0024277	0				Generation 9	0.244845	0.233751	0.233739	0.2225	0.000113865				Generation 9	0	0	0	0.880453	4.55907e-05			9	0.980026	0.0100764	0.00976663	0.000131234
	Generation 10	0.98998	0.00476674	0.00462115	2.92181e-05	0				Generation 10	0.49004	0.467674	0.00231058	0.00220228	0				Generation 10	0.492457	0.00238337	0.463011	0.00227121	0				Generation 10	0.24502	0.233837	0.233816	0.2225	8.20265e-05				Generation 10	0	0	0	0.881082	3.28293e-05			10	0.981329	0.0094509	0.00911736	0.000102366
	Generation 11	0.990639	0.00446598	0.00430921	2.27859e-05	0				Generation 11	0.490366	0.467833	0.00215461	0.00205139	0				Generation 11	0.492623	0.00223299	0.46347	0.00212561	0				Generation 11	0.245183	0.233917	0.23389	0.2225	6.39812e-05				Generation 11	0	0	0	0.881669	2.56022e-05			11	0.982547	0.00885964	0.00850953	8.40209e-05
	Generation 12	0.991252	0.00418378	0.00401922	1.87005e-05	0				Generation 12	0.49067	0.467981	0.00200961	0.00191207	0				Generation 12	0.492776	0.00209189	0.463899	0.00198997	0				Generation 12	0.245335	0.23399	0.233959	0.2225	5.25147e-05				Generation 12	0	0	0	0.882215	2.10118e-05			12	0.983681	0.00830422	0.00794353	7.10329e-05
	Generation 13	0.991823	0.00391968	0.00375015	1.58087e-05	0				Generation 13	0.490952	0.468117	0.00187508	0.00178324	0				Generation 13	0.492918	0.00195984	0.464298	0.0018635	0				Generation 13	0.245476	0.234058	0.234024	0.2225	4.43966e-05				Generation 13	0	0	0	0.882722	1.77626e-05			13	0.984738	0.00778387	0.00741753	6.10382e-05
	Generation 14	0.992354	0.00367276	0.00350058	1.35838e-05	0				Generation 14	0.491215	0.468243	0.00175029	0.00166398	0				Generation 14	0.493051	0.00183638	0.46467	0.00174549	0				Generation 14	0.245607	0.234121	0.234085	0.2225	3.81497e-05				Generation 14	0	0	0	0.883195	1.52627e-05			14	0.985721	0.00729689	0.00692893	5.29144e-05
	Generation 15	0.992847	0.00344197	0.00326903	1.17755e-05	0				Generation 15	0.491459	0.468359	0.00163452	0.00155346	0				Generation 15	0.493174	0.00172099	0.465016	0.00163533	0				Generation 15	0.24573	0.23418	0.234143	0.2225	3.30721e-05				Generation 15	0	0	0	0.883634	1.32309e-05			15	0.986638	0.0068413	0.00647497	4.60938e-05
	Generation 16	0.993307	0.00322624	0.00305407	1.02574e-05	0				Generation 16	0.491687	0.468468	0.00152703	0.00145094	0				Generation 16	0.49329	0.00161312	0.465338	0.00153245	0				Generation 16	0.245844	0.234234	0.234196	0.2225	2.88091e-05				Generation 16	0	0	0	0.884043	1.15252e-05			16	0.987492	0.00641507	0.006053	4.02629e-05
	Generation 17	0.993736	0.00302454	0.00285437	8.95967e-06	0				Generation 17	0.491899	0.468568	0.00142719	0.00135575	0				Generation 17	0.493397	0.00151227	0.465638	0.00143631	0				Generation 17	0.24595	0.234284	0.234246	0.2225	2.51646e-05				Generation 17	0	0	0	0.884425	1.0067e-05			17	0.988288	0.00601625	0.00566052	3.52281e-05
	Generation 18	0.994135	0.00283592	0.00266872	7.83915e-06	0				Generation 18	0.492097	0.468661	0.00133436	0.0012673	0				Generation 18	0.493498	0.00141796	0.465917	0.00134645	0				Generation 18	0.246048	0.234331	0.234293	0.2225	2.20178e-05				Generation 18	0	0	0	0.88478	8.80804e-06			18	0.989031	0.005643	0.00529524	3.08567e-05
	Generation 19	0.994508	0.00265946	0.00249601	6.86632e-06	0				Generation 19	0.492281	0.468748	0.00124801	0.00118506	0				Generation 19	0.493592	0.00132973	0.466178	0.00126243	0				Generation 19	0.246141	0.234374	0.234337	0.2225	1.92857e-05				Generation 19	0	0	0	0.885112	7.71496e-06			19	0.989724	0.00529359	0.00495506	2.70493e-05
	Generation 20	0.994855	0.00249434	0.00233524	6.019e-06	0				Generation 20	0.492453	0.468829	0.00116762	0.00110852	0				Generation 20	0.49368	0.00124717	0.466421	0.00118384	0				Generation 20	0.246227	0.234415	0.234378	0.2225	1.6906e-05				Generation 20	0	0	0	0.885421	6.76292e-06			20	0.990372	0.00496643	0.00463809	2.37265e-05
	Generation 21	0.99518	0.0023398	0.00218548	5.27955e-06	0				Generation 21	0.492614	0.468904	0.00109274	0.00103725	0				Generation 21	0.493762	0.0011699	0.466647	0.00111031	0				Generation 21	0.246307	0.234452	0.234416	0.2225	1.48292e-05				Generation 21	0	0	0	0.88571	5.93208e-06			21	0.990977	0.00466003	0.00434256	2.08228e-05
	Generation 22	0.995483	0.00219511	0.0020459	4.63339e-06	0				Generation 22	0.492764	0.468975	0.00102295	0.000970853	0				Generation 22	0.493839	0.00109755	0.466859	0.00104149	0				Generation 22	0.246382	0.234487	0.234452	0.2225	1.30143e-05				Generation 22	0	0	0	0.88598	5.20605e-06			22	0.991542	0.00437301	0.00406689	1.82829e-05
	Generation 23	0.995766	0.00205961	0.00191574	4.06818e-06	0				Generation 23	0.492904	0.46904	0.000957868	0.000908951	0				Generation 23	0.493911	0.00102981	0.467057	0.000977063	0				Generation 23	0.246452	0.23452	0.234486	0.2225	1.14269e-05				Generation 23	0	0	0	0.886232	4.57099e-06			23	0.99207	0.00410409	0.00380962	1.60595e-05
	Generation 24	0.996031	0.0019327	0.00179429	3.57341e-06	0				Generation 24	0.493035	0.469101	0.000897147	0.000851213	0				Generation 24	0.493978	0.000966349	0.467241	0.000916734	0				Generation 24	0.246518	0.23455	0.234518	0.2225	1.00372e-05				Generation 24	0	0	0	0.886468	4.01507e-06			24	0.992564	0.00385208	0.0035694	1.41118e-05
	Generation 25	0.996279	0.00181379	0.00168094	3.14001e-06	0				Generation 25	0.493158	0.469158	0.000840468	0.000797332	0				Generation 25	0.494041	0.000906897	0.467414	0.000860228	0				Generation 25	0.246579	0.234579	0.234547	0.2225	8.8199e-06				Generation 25	0	0	0	0.886688	3.52811e-06			25	0.993027	0.00361587	0.00334502	1.24047e-05
	Generation 26	0.99651	0.00170237	0.00157508	2.76015e-06	0				Generation 26	0.493273	0.469211	0.000787538	0.000747027	0				Generation 26	0.4941	0.000851187	0.467575	0.000807291	0				Generation 26	0.246636	0.234606	0.234575	0.2225	7.75296e-06				Generation 26	0	0	0	0.886894	3.10129e-06			26	0.993459	0.00339443	0.00313535	1.09077e-05
	Generation 27	0.996727	0.00159795	0.00147618	2.42704e-06	0				Generation 27	0.49338	0.469261	0.000738088	0.000700041	0				Generation 27	0.494156	0.000798974	0.467726	0.000757689	0				Generation 27	0.24669	0.23463	0.234601	0.2225	6.81731e-06				Generation 27	0	0	0	0.887087	2.72701e-06			27	0.993864	0.00318681	0.00293934	9.59421e-06
	Generation 28	0.99693	0.00150006	0.00138374	2.13478e-06	0				Generation 28	0.49348	0.469307	0.000691872	0.000656138	0				Generation 28	0.494208	0.000750028	0.467867	0.0007112	0				Generation 28	0.24674	0.234654	0.234626	0.2225	5.9964e-06				Generation 28	0	0	0	0.887267	2.39863e-06			28	0.994243	0.00299211	0.00275605	8.44132e-06
	Generation 29	0.99712	0.00140828	0.00129733	1.87825e-06	0				Generation 29	0.493574	0.46935	0.000648663	0.000615099	0				Generation 29	0.494256	0.000704139	0.468	0.000667624	0				Generation 29	0.246787	0.234675	0.234648	0.2225	5.27584e-06				Generation 29	0	0	0	0.887436	2.11039e-06			29	0.994598	0.00280951	0.00258459	7.42895e-06
	Generation 30	0.997297	0.00132222	0.0012165	1.65298e-06	0				Generation 30	0.493662	0.469391	0.000608251	0.000576724	0				Generation 30	0.494302	0.000661108	0.468123	0.000626769	0				Generation 30	0.246831	0.234695	0.23467	0.2225	4.6431e-06				Generation 30	0	0	0	0.887595	1.85728e-06			30	0.994931	0.00263822	0.00242415	6.53961e-06
	Generation 31	0.997464	0.0012415	0.00114089	1.45509e-06	0				Generation 31	0.493745	0.469429	0.000570445	0.000540829	0				Generation 31	0.494345	0.000620751	0.468239	0.00058846	0				Generation 31	0.246872	0.234714	0.23469	0.2225	4.08727e-06				Generation 31	0	0	0	0.887743	1.63494e-06			31	0.995243	0.00247753	0.00227399	5.75808e-06
	Generation 32	0.99762	0.00116579	0.00107013	1.2812e-06	0				Generation 32	0.493822	0.469464	0.000535064	0.000507244	0				Generation 32	0.494385	0.000582897	0.468348	0.000552532	0				Generation 32	0.246911	0.234732	0.234709	0.2225	3.59881e-06				Generation 32	0	0	0	0.887882	1.43955e-06			32	0.995535	0.00232677	0.0021334	5.07105e-06
	Generation 33	0.997766	0.00109477	0.00100389	1.12833e-06	0				Generation 33	0.493894	0.469497	0.000501945	0.00047581	0				Generation 33	0.494422	0.000547386	0.468449	0.000518834	0				Generation 33	0.246947	0.234749	0.234727	0.2225	3.16941e-06				Generation 33	0	0	0	0.888012	1.26778e-06			33	0.995808	0.00218529	0.00200174	4.46691e-06
	Generation 34	0.997903	0.00102814	0.000941869	9.93901e-07	0				Generation 34	0.493962	0.469529	0.000470934	0.000446382	0				Generation 34	0.494457	0.000514069	0.468545	0.000487222	0				Generation 34	0.246981	0.234764	0.234743	0.2225	2.79182e-06				Generation 34	0	0	0	0.888134	1.11674e-06			34	0.996065	0.00205253	0.00187842	3.93549e-06
	Generation 35	0.998032	0.000965614	0.000883783	8.75657e-07	0				Generation 35	0.494026	0.469558	0.000441891	0.000418824	0				Generation 35	0.494491	0.000482807	0.468634	0.000457564	0				Generation 35	0.247013	0.234779	0.234759	0.2225	2.45968e-06				Generation 35	0	0	0	0.888248	9.83884e-07			35	0.996306	0.00192792	0.00176288	3.46791e-06
	Generation 36	0.998152	0.000906939	0.00082937	7.71619e-07	0				Generation 36	0.494085	0.469585	0.000414685	0.000393013	0				Generation 36	0.494522	0.00045347	0.468718	0.000429735	0				Generation 36	0.247043	0.234792	0.234773	0.2225	2.16745e-06				Generation 36	0	0	0	0.888355	8.66988e-07			36	0.996531	0.00181097	0.00165462	3.0564e-06
	Generation 37	0.998265	0.000851872	0.000778388	6.80056e-07	0				Generation 37	0.494141	0.46961	0.000389194	0.000368832	0				Generation 37	0.494551	0.000425936	0.468796	0.00040362	0				Generation 37	0.247071	0.234805	0.234787	0.2225	1.91025e-06				Generation 37	0	0	0	0.888456	7.64108e-07			37	0.996743	0.00170118	0.00155314	2.69414e-06
	Generation 38	0.998371	0.000800186	0.000730609	5.99452e-07	0				Generation 38	0.494194	0.469634	0.000365305	0.000346173	0				Generation 38	0.494578	0.000400093	0.46887	0.000379111	0				Generation 38	0.247097	0.234817	0.2348	0.2225	1.68384e-06				Generation 38	0	0	0	0.88855	6.73542e-07			38	0.996942	0.00159811	0.00145802	2.37517e-06
	Generation 39	0.99847	0.000751668	0.000685825	5.2848e-07	0				Generation 39	0.494243	0.469657	0.000342913	0.000324937	0				Generation 39	0.494604	0.000375834	0.468939	0.000356107	0				Generation 39	0.247121	0.234828	0.234812	0.2225	1.48448e-06				Generation 39	0	0	0	0.888638	5.93798e-07			39	0.997128	0.00150134	0.00136883	2.09426e-06
	Generation 40	0.998563	0.00070612	0.000643841	4.65975e-07	0				Generation 40	0.494289	0.469678	0.000321921	0.00030503	0				Generation 40	0.494628	0.00035306	0.469003	0.000334513	0				Generation 40	0.247144	0.234839	0.234824	0.2225	1.30891e-06				Generation 40	0	0	0	0.888721	5.23568e-07			40	0.997302	0.00141048	0.00128519	1.8468e-06
	Generation 41	0.998651	0.000663358	0.000604475	4.10916e-07	0				Generation 41	0.494332	0.469698	0.000302237	0.000286366	0				Generation 41	0.49465	0.000331679	0.469064	0.000314242	0				Generation 41	0.247166	0.234849	0.234834	0.2225	1.15425e-06				Generation 41	0	0	0	0.888799	4.61704e-07			41	0.997466	0.00132516	0.00120676	1.62879e-06
	Generation 42	0.998733	0.000623208	0.000567558	3.62407e-07	0				Generation 42	0.494373	0.469716	0.000283779	0.000268866	0				Generation 42	0.494671	0.000311604	0.469121	0.000295211	0				Generation 42	0.247186	0.234858	0.234844	0.2225	1.01799e-06				Generation 42	0	0	0	0.888872	4.07199e-07			42	0.99762	0.00124504	0.00113318	1.43667e-06
	Generation 43	0.99881	0.000585508	0.000532933	3.19661e-07	0				Generation 43	0.494411	0.469733	0.000266466	0.000252452	0				Generation 43	0.494691	0.000292754	0.469174	0.000277342	0				Generation 43	0.247205	0.234867	0.234854	0.2225	8.97919e-07				Generation 43	0	0	0	0.888941	3.59169e-07			43	0.997765	0.0011698	0.00106416	1.26735e-06
	Generation 44	0.998882	0.000550106	0.000500452	2.81987e-07	0				Generation 44	0.494447	0.46975	0.000250226	0.000237057	0				Generation 44	0.49471	0.000275053	0.469225	0.000260563	0				Generation 44	0.247223	0.234875	0.234863	0.2225	7.92094e-07				Generation 44	0	0	0	0.889005	3.16839e-07			44	0.9979	0.00109914	0.0009994	1.1181e-06
	Generation 45	0.99895	0.000516859	0.000469981	2.48778e-07	0				Generation 45	0.49448	0.469765	0.00023499	0.000222615	0				Generation 45	0.494728	0.00025843	0.469272	0.000244808	0				Generation 45	0.24724	0.234882	0.234871	0.2225	6.98811e-07				Generation 45	0	0	0	0.889065	2.79525e-07			45	0.998028	0.00103278	0.000938634	9.86515e-07
	Generation 46	0.999014	0.000485636	0.00044139	2.195e-07	0				Generation 46	0.494512	0.469779	0.000220695	0.000209065	0				Generation 46	0.494744	0.000242818	0.469316	0.000230012	0				Generation 46	0.247256	0.23489	0.234879	0.2225	6.16572e-07				Generation 46	0	0	0	0.889122	2.46629e-07			46	0.998147	0.000970439	0.000881608	8.70494e-07
	Generation 47	0.999073	0.000456311	0.00041456	1.93686e-07	0				Generation 47	0.494541	0.469793	0.00020728	0.000196351	0				Generation 47	0.494759	0.000228156	0.469357	0.000216116	0				Generation 47	0.247271	0.234896	0.234886	0.2225	5.44059e-07				Generation 47	0	0	0	0.889175	2.17624e-07			47	0.998259	0.000911887	0.000828087	7.68182e-07
	Generation 48	0.999129	0.000428767	0.000389381	1.70921e-07	0				Generation 48	0.494569	0.469805	0.000194691	0.00018442	0				Generation 48	0.494774	0.000214384	0.469396	0.000203066	0				Generation 48	0.247285	0.234903	0.234893	0.2225	4.80114e-07				Generation 48	0	0	0	0.889225	1.92046e-07			48	0.998365	0.000856885	0.000777851	6.77948e-07
	Generation 49	0.999182	0.000402895	0.000365749	1.50844e-07	0				Generation 49	0.494595	0.469817	0.000182875	0.000173223	0				Generation 49	0.494788	0.000201448	0.469433	0.000190808	0				Generation 49	0.247298	0.234909	0.234899	0.2225	4.23718e-07				Generation 49	0	0	0	0.889272	1.69487e-07			49	0.998463	0.000805218	0.000730694	5.98357e-07
	Generation 50	0.999232	0.000378593	0.000343567	1.33135e-07	0				Generation 50	0.49462	0.469828	0.000171783	0.000162713	0				Generation 50	0.4948	0.000189297	0.469467	0.000179294	0				Generation 50	0.24731	0.234914	0.234905	0.2225	3.73973e-07				Generation 50	0	0	0	0.889316	1.49589e-07			50	0.998556	0.00075668	0.000686424	5.28146e-07
	Generation 51	0.999278	0.000355764	0.000322743	1.17513e-07	0				Generation 51	0.494643	0.469839	0.000161372	0.000152847	0				Generation 51	0.494813	0.000177882	0.469499	0.000168479	0				Generation 51	0.247321	0.234919	0.234911	0.2225	3.30091e-07				Generation 51	0	0	0	0.889357	1.32037e-07			51	0.998644	0.000711081	0.00064486	4.66203e-07
	Generation 52	0.999322	0.000334318	0.000303194	1.0373e-07	0				Generation 52	0.494664	0.469848	0.000151597	0.000143585	0				Generation 52	0.494824	0.000167159	0.46953	0.000158319	0				Generation 52	0.247332	0.234924	0.234916	0.2225	2.91377e-07				Generation 52	0	0	0	0.889396	1.16551e-07			52	0.998726	0.000668241	0.000605834	4.11551e-07
	Generation 53	0.999363	0.00031417	0.000284839	9.15702e-08	0				Generation 53	0.494685	0.469858	0.000142419	0.00013489	0				Generation 53	0.494834	0.000157085	0.469558	0.000148775	0				Generation 53	0.247342	0.234929	0.234921	0.2225	2.57219e-07				Generation 53	0	0	0	0.889433	1.02888e-07			53	0.998802	0.000627991	0.000569189	3.63326e-07
	Generation 54	0.999401	0.000295241	0.000267604	8.084e-08	0				Generation 54	0.494704	0.469866	0.000133802	0.000126725	0				Generation 54	0.494844	0.000147621	0.469585	0.000139809	0				Generation 54	0.247352	0.234933	0.234926	0.2225	2.27079e-07				Generation 54	0	0	0	0.889467	9.08315e-08			54	0.998875	0.000590175	0.000534777	3.20768e-07
	Generation 55	0.999437	0.000277458	0.000251421	7.13711e-08	0				Generation 55	0.494721	0.469874	0.00012571	0.000119059	0				Generation 55	0.494854	0.000138729	0.46961	0.000131385	0				Generation 55	0.247361	0.234937	0.234931	0.2225	2.0048e-07				Generation 55	0	0	0	0.889499	8.01922e-08			55	0.998943	0.000554644	0.000502461	2.8321e-07
	Generation 56	0.999471	0.000260749	0.000236223	6.30144e-08	0				Generation 56	0.494738	0.469882	0.000118112	0.000111861	0				Generation 56	0.494863	0.000130375	0.469633	0.000123471	0				Generation 56	0.247369	0.234941	0.234935	0.2225	1.77006e-07				Generation 56	0	0	0	0.889529	7.08027e-08			56	0.999006	0.000521258	0.000472111	2.50062e-07
	Generation 57	0.999503	0.00024505	0.000221951	5.56388e-08	0				Generation 57	0.494754	0.469889	0.000110975	0.0001051	0				Generation 57	0.494871	0.000122525	0.469656	0.000116036	0				Generation 57	0.247377	0.234944	0.234939	0.2225	1.56289e-07				Generation 57	0	0	0	0.889558	6.25155e-08			57	0.999066	0.000489889	0.000443605	2.20803e-07
	Generation 58	0.999533	0.0002303	0.000208546	4.91286e-08	0				Generation 58	0.494769	0.469896	0.000104273	9.87512e-05	0				Generation 58	0.494879	0.00011515	0.469676	0.000109049	0				Generation 58	0.247384	0.234948	0.234942	0.2225	1.38002e-07				Generation 58	0	0	0	0.889584	5.52007e-08			58	0.999123	0.000460412	0.00041683	1.94975e-07
	Generation 59	0.999561	0.000216439	0.000195956	4.3382e-08	0				Generation 59	0.494783	0.469902	9.79781e-05	9.27882e-05	0				Generation 59	0.494886	0.00010822	0.469696	0.000102485	0				Generation 59	0.247391	0.234951	0.234946	0.2225	1.21859e-07				Generation 59	0	0	0	0.889609	4.87438e-08			59	0.999175	0.000432714	0.000391681	1.72175e-07
	Generation 60	0.999588	0.000203416	0.000184131	3.83091e-08	0				Generation 60	0.494796	0.469908	9.20653e-05	8.71873e-05	0				Generation 60	0.494893	0.000101708	0.469714	9.63171e-05	0				Generation 60	0.247398	0.234954	0.234949	0.2225	1.0761e-07				Generation 60	0	0	0	0.889633	4.30439e-08			60	0.999225	0.000406686	0.000368057	1.52047e-07
	Generation 61	0.999613	0.000191178	0.000173023	3.38306e-08	0				Generation 61	0.494808	0.469913	8.65113e-05	8.19265e-05	0				Generation 61	0.494899	9.55891e-05	0.469731	9.05215e-05	0				Generation 61	0.247404	0.234957	0.234952	0.2225	9.50297e-08				Generation 61	0	0	0	0.889655	3.80119e-08			61	0.999272	0.000382227	0.000345865	1.34277e-07
	Generation 62	0.999636	0.000179678	0.000162588	2.98767e-08	0				Generation 62	0.49482	0.469919	8.1294e-05	7.69848e-05	0				Generation 62	0.494905	8.98392e-05	0.469748	8.50755e-05	0				Generation 62	0.24741	0.234959	0.234955	0.2225	8.39232e-08				Generation 62	0	0	0	0.889676	3.35693e-08			62	0.999316	0.000359243	0.000325017	1.18588e-07
	Generation 63	0.999658	0.000168872	0.000152786	2.63857e-08	0				Generation 63	0.494831	0.469924	7.63929e-05	7.23426e-05	0				Generation 63	0.494911	8.44361e-05	0.469763	7.9958e-05	0				Generation 63	0.247415	0.234962	0.234958	0.2225	7.41172e-08				Generation 63	0	0	0	0.889695	2.96469e-08			63	0.999357	0.000337644	0.000305431	1.04734e-07
	Generation 64	0.999678	0.000158717	0.000143577	2.33034e-08	0				Generation 64	0.494841	0.469928	7.17886e-05	6.79817e-05	0				Generation 64	0.494916	7.93586e-05	0.469777	7.5149e-05	0				Generation 64	0.24742	0.234964	0.23496	0.2225	6.5459e-08				Generation 64	0	0	0	0.889714	2.61836e-08			64	0.999396	0.000317345	0.00028703	9.25021e-08
	Generation 65	0.999698	0.000149174	0.000134926	2.05817e-08	0				Generation 65	0.49485	0.469933	6.74629e-05	6.38848e-05	0				Generation 65	0.494921	7.45871e-05	0.46979	7.06299e-05	0				Generation 65	0.247425	0.234966	0.234963	0.2225	5.78138e-08				Generation 65	0	0	0	0.889731	2.31255e-08			65	0.999432	0.00029827	0.000269742	8.17007e-08
	Generation 66	0.999716	0.000140206	0.000126798	1.81784e-08	0				Generation 66	0.494859	0.469937	6.3399e-05	6.00358e-05	0				Generation 66	0.494926	7.0103e-05	0.469803	6.63832e-05	0				Generation 66	0.24743	0.234968	0.234965	0.2225	5.10629e-08				Generation 66	0	0	0	0.889747	2.04252e-08			66	0.999466	0.000280343	0.000253499	7.21623e-08
	Generation 67	0.999733	0.000131778	0.000119162	1.60561e-08	0				Generation 67	0.494868	0.46994	5.95808e-05	5.64196e-05	0				Generation 67	0.494931	6.5889e-05	0.469815	6.23923e-05	0				Generation 67	0.247434	0.23497	0.234967	0.2225	4.51015e-08				Generation 67	0	0	0	0.889762	1.80406e-08			67	0.999498	0.000263495	0.000238237	6.37391e-08
	Generation 68	0.999749	0.000123858	0.000111987	1.4182e-08	0				Generation 68	0.494876	0.469944	5.59933e-05	5.3022e-05	0				Generation 68	0.494935	6.19288e-05	0.469826	5.86418e-05	0				Generation 68	0.247438	0.234972	0.234969	0.2225	3.98369e-08				Generation 68	0	0	0	0.889777	1.59348e-08			68	0.999528	0.000247661	0.000223898	5.63003e-08
	Generation 69	0.999764	0.000116414	0.000105245	1.25268e-08	0				Generation 69	0.494883	0.469947	5.26226e-05	4.98297e-05	0				Generation 69	0.494939	5.8207e-05	0.469837	5.51171e-05	0				Generation 69	0.247442	0.234974	0.234971	0.2225	3.51877e-08				Generation 69	0	0	0	0.88979	1.40751e-08			69	0.999557	0.00023278	0.000210423	4.97307e-08
	Generation 70	0.999778	0.000109418	9.89107e-05	1.10651e-08	0				Generation 70	0.49489	0.469951	4.94554e-05	4.68303e-05	0				Generation 70	0.494942	5.47092e-05	0.469846	5.18046e-05	0				Generation 70	0.247445	0.234975	0.234973	0.2225	3.10817e-08				Generation 70	0	0	0	0.889803	1.24327e-08			70	0.999583	0.000218794	0.000197762	4.39286e-08
	Generation 71	0.999792	0.000102844	9.29587e-05	9.77412e-09	0				Generation 71	0.494897	0.469954	4.64793e-05	4.40119e-05	0				Generation 71	0.494946	5.14219e-05	0.469856	4.86915e-05	0				Generation 71	0.247448	0.234977	0.234974	0.2225	2.74554e-08				Generation 71	0	0	0	0.889815	1.09822e-08			71	0.999608	0.00020565	0.000185865	3.88041e-08
	Generation 72	0.999804	9.66647e-05	8.73658e-05	8.63392e-09	0				Generation 72	0.494903	0.469956	4.36829e-05	4.13637e-05	0				Generation 72	0.494949	4.83324e-05	0.469864	4.57658e-05	0				Generation 72	0.247452	0.234978	0.234976	0.2225	2.42526e-08				Generation 72	0	0	0	0.889826	9.70104e-09			72	0.999632	0.000193296	0.000174686	3.42781e-08
	Generation 73	0.999816	9.08574e-05	8.21103e-05	7.62687e-09	0				Generation 73	0.494909	0.469959	4.10552e-05	3.88752e-05	0				Generation 73	0.494952	4.54287e-05	0.469872	4.30161e-05	0				Generation 73	0.247454	0.234979	0.234977	0.2225	2.14238e-08				Generation 73	0	0	0	0.889836	8.56952e-09			73	0.999654	0.000181686	0.00016418	3.02804e-08
	Generation 74	0.999827	8.53994e-05	7.71717e-05	6.73739e-09	0				Generation 74	0.494914	0.469961	3.85859e-05	3.65368e-05	0				Generation 74	0.494955	4.26997e-05	0.46988	4.04318e-05	0				Generation 74	0.247457	0.234981	0.234979	0.2225	1.89252e-08				Generation 74	0	0	0	0.889846	7.5701e-09			74	0.999675	0.000170773	0.000154308	2.67493e-08
	Generation 75	0.999837	8.02696e-05	7.25308e-05	5.95173e-09	0				Generation 75	0.49492	0.469964	3.62654e-05	3.43394e-05	0				Generation 75	0.494958	4.01348e-05	0.469887	3.8003e-05	0				Generation 75	0.24746	0.234982	0.23498	0.2225	1.67183e-08				Generation 75	0	0	0	0.889855	6.68734e-09			75	0.999694	0.000160517	0.00014503	2.36304e-08
	Generation 76	0.999847	7.54483e-05	6.81696e-05	5.25777e-09	0				Generation 76	0.494924	0.469966	3.40848e-05	3.22744e-05	0				Generation 76	0.49496	3.77242e-05	0.469894	3.57202e-05	0				Generation 76	0.247462	0.234983	0.234981	0.2225	1.4769e-08				Generation 76	0	0	0	0.889864	5.9076e-09			76	0.999713	0.000150877	0.000136311	2.08754e-08
	Generation 77	0.999856	7.09169e-05	6.40712e-05	4.64478e-09	0				Generation 77	0.494929	0.469968	3.20356e-05	3.03339e-05	0				Generation 77	0.494963	3.54585e-05	0.4699	3.35747e-05	0				Generation 77	0.247464	0.234984	0.234982	0.2225	1.30471e-08				Generation 77	0	0	0	0.889872	5.21886e-09			77	0.99973	0.000141816	0.000128118	1.84419e-08
	Generation 78	0.999865	6.66579e-05	6.02196e-05	4.10331e-09	0				Generation 78	0.494933	0.46997	3.01098e-05	2.85103e-05	0				Generation 78	0.494965	3.3329e-05	0.469906	3.15582e-05	0				Generation 78	0.247467	0.234985	0.234983	0.2225	1.15262e-08				Generation 78	0	0	0	0.88988	4.61046e-09			78	0.999746	0.0001333	0.000120417	1.62922e-08
	Generation 79	0.999873	6.26549e-05	5.66e-05	3.62501e-09	0				Generation 79	0.494937	0.469972	2.83e-05	2.67965e-05	0				Generation 79	0.494967	3.13275e-05	0.469912	2.96629e-05	0				Generation 79	0.247469	0.234986	0.234984	0.2225	1.01826e-08				Generation 79	0	0	0	0.889887	4.07305e-09			79	0.999762	0.000125296	0.000113181	1.43932e-08
	Generation 80	0.999881	5.88925e-05	5.31983e-05	3.2025e-09	0				Generation 80	0.494941	0.469973	2.65992e-05	2.51859e-05	0				Generation 80	0.494969	2.94462e-05	0.469917	2.78816e-05	0				Generation 80	0.24747	0.234987	0.234985	0.2225	8.99578e-09				Generation 80	0	0	0	0.889894	3.59831e-09			80	0.999776	0.000117773	0.00010638	1.27158e-08
	Generation 81	0.999888	5.53562e-05	5.00014e-05	2.82926e-09	0				Generation 81	0.494945	0.469975	2.50007e-05	2.36723e-05	0				Generation 81	0.494971	2.76781e-05	0.469922	2.62073e-05	0				Generation 81	0.247472	0.234987	0.234986	0.2225	7.94736e-09				Generation 81	0	0	0	0.8899	3.17894e-09			81	0.999789	0.000110702	9.99877e-05	1.12339e-08
	Generation 82	0.999895	5.20324e-05	4.69969e-05	2.49955e-09	0				Generation 82	0.494948	0.469977	2.34984e-05	2.22498e-05	0				Generation 82	0.494973	2.60162e-05	0.469927	2.46336e-05	0				Generation 82	0.247474	0.234988	0.234987	0.2225	7.0212e-09				Generation 82	0	0	0	0.889906	2.80848e-09			82	0.999802	0.000104055	9.39804e-05	9.92484e-09
	Generation 83	0.999901	4.89083e-05	4.41731e-05	2.20828e-09	0				Generation 83	0.494951	0.469978	2.20866e-05	2.09128e-05	0				Generation 83	0.494974	2.44541e-05	0.469931	2.31545e-05	0				Generation 83	0.247475	0.234989	0.234988	0.2225	6.20303e-09				Generation 83	0	0	0	0.889912	2.48121e-09			83	0.999814	9.78082e-05	8.83345e-05	8.76839e-09
	Generation 84	0.999907	4.59719e-05	4.15193e-05	1.95097e-09	0				Generation 84	0.494954	0.469979	2.07596e-05	1.96564e-05	0				Generation 84	0.494976	2.29859e-05	0.469935	2.17643e-05	0				Generation 84	0.247477	0.23499	0.234989	0.2225	5.48025e-09				Generation 84	0	0	0	0.889917	2.1921e-09			84	0.999825	9.19364e-05	8.30281e-05	7.74675e-09
	Generation 85	0.999913	4.32119e-05	3.9025e-05	1.72365e-09	0				Generation 85	0.494957	0.46998	1.95125e-05	1.84755e-05	0				Generation 85	0.494977	2.1606e-05	0.469939	2.04576e-05	0				Generation 85	0.247478	0.23499	0.234989	0.2225	4.84172e-09				Generation 85	0	0	0	0.889922	1.93669e-09			85	0.999836	8.64172e-05	7.80409e-05	6.8442e-09
	Generation 86	0.999918	4.06177e-05	3.66808e-05	1.52284e-09	0				Generation 86	0.494959	0.469982	1.83404e-05	1.73656e-05	0				Generation 86	0.494979	2.03089e-05	0.469943	1.92294e-05	0				Generation 86	0.24748	0.234991	0.23499	0.2225	4.27763e-09				Generation 86	0	0	0	0.889927	1.71105e-09			86	0.999845	8.12296e-05	7.33536e-05	6.04685e-09
	Generation 87	0.999923	3.81793e-05	3.44776e-05	1.34542e-09	0				Generation 87	0.494962	0.469983	1.72388e-05	1.63225e-05	0				Generation 87	0.49498	1.90897e-05	0.469946	1.80749e-05	0				Generation 87	0.247481	0.234991	0.23499	0.2225	3.77928e-09				Generation 87	0	0	0	0.889931	1.51171e-09			87	0.999855	7.63535e-05	6.8948e-05	5.34243e-09
	Generation 88	0.999927	3.58874e-05	3.24068e-05	1.18869e-09	0				Generation 88	0.494964	0.469984	1.62034e-05	1.53421e-05	0				Generation 88	0.494981	1.79437e-05	0.46995	1.69899e-05	0				Generation 88	0.247482	0.234992	0.234991	0.2225	3.33902e-09				Generation 88	0	0	0	0.889935	1.33561e-09			88	0.999863	7.17703e-05	6.48073e-05	4.72009e-09
	Generation 89	0.999932	3.37331e-05	3.04606e-05	1.05022e-09	0				Generation 89	0.494966	0.469985	1.52303e-05	1.44207e-05	0				Generation 89	0.494982	1.68666e-05	0.469953	1.59699e-05	0				Generation 89	0.247483	0.234992	0.234992	0.2225	2.95006e-09				Generation 89	0	0	0	0.889939	1.18002e-09			89	0.999872	6.74623e-05	6.09155e-05	4.17028e-09
	Generation 90	0.999936	3.17083e-05	2.86313e-05	9.27888e-10	0				Generation 90	0.494968	0.469986	1.43156e-05	1.35546e-05	0				Generation 90	0.494983	1.58541e-05	0.469956	1.50113e-05	0				Generation 90	0.247484	0.234993	0.234992	0.2225	2.60643e-09				Generation 90	0	0	0	0.889943	1.04257e-09			90	0.999879	6.3413e-05	5.72576e-05	3.68453e-09
	Generation 91	0.99994	2.9805e-05	2.69119e-05	8.19809e-10	0				Generation 91	0.49497	0.469987	1.3456e-05	1.27406e-05	0				Generation 91	0.494984	1.49025e-05	0.469958	1.41102e-05	0				Generation 91	0.247485	0.234993	0.234993	0.2225	2.30283e-09				Generation 91	0	0	0	0.889946	9.21133e-10			91	0.999887	5.96068e-05	5.38195e-05	3.25538e-09
	Generation 92	0.999943	2.8016e-05	2.52959e-05	7.24322e-10	0				Generation 92	0.494972	0.469987	1.2648e-05	1.19756e-05	0				Generation 92	0.494985	1.4008e-05	0.469961	1.32632e-05	0				Generation 92	0.247486	0.234994	0.234993	0.2225	2.03461e-09				Generation 92	0	0	0	0.88995	8.13845e-10			92	0.999893	5.60292e-05	5.0588e-05	2.87623e-09
	Generation 93	0.999947	2.63344e-05	2.3777e-05	6.39961e-10	0				Generation 93	0.494974	0.469988	1.18885e-05	1.12565e-05	0				Generation 93	0.494986	1.31672e-05	0.469963	1.24671e-05	0				Generation 93	0.247487	0.234994	0.234993	0.2225	1.79764e-09				Generation 93	0	0	0	0.889953	7.19057e-10			93	0.9999	5.26663e-05	4.75507e-05	2.54125e-09
	Generation 94	0.99995	2.47538e-05	2.23494e-05	5.65428e-10	0				Generation 94	0.494975	0.469989	1.11747e-05	1.05806e-05	0				Generation 94	0.494987	1.23769e-05	0.469965	1.17188e-05	0				Generation 94	0.247488	0.234994	0.234994	0.2225	1.58828e-09				Generation 94	0	0	0	0.889955	6.35312e-10			94	0.999906	4.95054e-05	4.46958e-05	2.24529e-09
	Generation 95	0.999953	2.32681e-05	2.10076e-05	4.99578e-10	0				Generation 95	0.494977	0.469989	1.05038e-05	9.94532e-06	0				Generation 95	0.494988	1.1634e-05	0.469967	1.10154e-05	0				Generation 95	0.247488	0.234995	0.234994	0.2225	1.40331e-09				Generation 95	0	0	0	0.889958	5.61323e-10			95	0.999911	4.65342e-05	4.20125e-05	1.98381e-09
	Generation 96	0.999956	2.18715e-05	1.97463e-05	4.41398e-10	0				Generation 96	0.494978	0.46999	9.87316e-06	9.34821e-06	0				Generation 96	0.494988	1.09358e-05	0.469969	1.03543e-05	0				Generation 96	0.247489	0.234995	0.234995	0.2225	1.23988e-09				Generation 96	0	0	0	0.889961	4.95953e-10			96	0.999917	4.37414e-05	3.94903e-05	1.75279e-09
	Generation 97	0.999958	2.05589e-05	1.85608e-05	3.89995e-10	0				Generation 97	0.494979	0.469991	9.28042e-06	8.78698e-06	0				Generation 97	0.494989	1.02794e-05	0.469971	9.73285e-06	0				Generation 97	0.24749	0.234995	0.234995	0.2225	1.09549e-09				Generation 97	0	0	0	0.889963	4.38197e-10			97	0.999922	4.11162e-05	3.71196e-05	1.54867e-09
	Generation 98	0.999961	1.9325e-05	1.74466e-05	3.4458e-10	0				Generation 98	0.494981	0.469991	8.72329e-06	8.25946e-06	0				Generation 98	0.49499	9.6625e-06	0.469973	9.14871e-06	0				Generation 98	0.24749	0.234996	0.234995	0.2225	9.67922e-10				Generation 98	0	0	0	0.889965	3.87169e-10			98	0.999926	3.86487e-05	3.48913e-05	1.36833e-09
	Generation 99	0.999963	1.81652e-05	1.63993e-05	3.04454e-10	0				Generation 99	0.494982	0.469992	8.19963e-06	7.76363e-06	0				Generation 99	0.49499	9.0826e-06	0.469975	8.59964e-06	0				Generation 99	0.247491	0.234996	0.234995	0.2225	8.55209e-10				Generation 99	0	0	0	0.889967	3.42084e-10			99	0.999931	3.63292e-05	3.27969e-05	1.209e-09
	Generation 100	0.999965	1.7075e-05	1.54148e-05	2.69002e-10	0				Generation 100	0.494983	0.469992	7.70741e-06	7.29757e-06	0				Generation 100	0.494991	8.53751e-06	0.469976	8.08353e-06	0				Generation 100	0.247491	0.234996	0.234996	0.2225	7.55624e-10				Generation 100	0	0	0	0.889969	3.0225e-10			100	0.999935	3.4149e-05	3.08282e-05	1.06822e-09
	Generation 101	0.999968	1.60503e-05	1.44895e-05	2.37679e-10	0				Generation 101	0.494984	0.469993	7.24475e-06	6.85951e-06	0				Generation 101	0.494992	8.02515e-06	0.469977	7.5984e-06	0				Generation 101	0.247492	0.234996	0.234996	0.2225	6.67638e-10				Generation 101	0	0	0	0.889971	2.67055e-10			101	0.999939	3.20997e-05	2.89777e-05	9.43837e-10
	Generation 102	0.999969	1.50871e-05	1.36198e-05	2.10004e-10	0				Generation 102	0.494985	0.469993	6.80988e-06	6.44776e-06	0				Generation 102	0.494992	7.54354e-06	0.469979	7.14239e-06	0				Generation 102	0.247492	0.234997	0.234996	0.2225	5.89898e-10				Generation 102	0	0	0	0.889973	2.35959e-10			102	0.999943	3.01733e-05	2.72384e-05	8.33939e-10
	Generation 103	0.999971	1.41817e-05	1.28022e-05	1.85552e-10	0				Generation 103	0.494986	0.469994	6.40112e-06	6.06073e-06	0				Generation 103	0.494993	7.09083e-06	0.46998	6.71375e-06	0				Generation 103	0.247493	0.234997	0.234996	0.2225	5.21212e-10				Generation 103	0	0	0	0.889974	2.08485e-10			103	0.999946	2.83626e-05	2.56035e-05	7.3684e-10
	Generation 104	0.999973	1.33306e-05	1.20338e-05	1.63947e-10	0				Generation 104	0.494987	0.469994	6.01691e-06	5.69694e-06	0				Generation 104	0.494993	6.6653e-06	0.469981	6.31085e-06	0				Generation 104	0.247493	0.234997	0.234997	0.2225	4.60525e-10				Generation 104	0	0	0	0.889976	1.8421e-10			104	0.999949	2.66606e-05	2.40668e-05	6.51047e-10
	Generation 105	0.999975	1.25306e-05	1.13115e-05	1.44858e-10	0				Generation 105	0.494987	0.469994	5.65577e-06	5.355e-06	0				Generation 105	0.494993	6.26531e-06	0.469982	5.93213e-06	0				Generation 105	0.247494	0.234997	0.234997	0.2225	4.06905e-10				Generation 105	0	0	0	0.889977	1.62762e-10			105	0.999952	2.50607e-05	2.26223e-05	5.75245e-10
	Generation 106	0.999976	1.17787e-05	1.06326e-05	1.27992e-10	0				Generation 106	0.494988	0.469995	5.31631e-06	5.03359e-06	0				Generation 106	0.494994	5.88933e-06	0.469983	5.57614e-06	0				Generation 106	0.247494	0.234997	0.234997	0.2225	3.59528e-10				Generation 106	0	0	0	0.889979	1.43811e-10			106	0.999955	2.35568e-05	2.12645e-05	5.0827e-10
	Generation 107	0.999978	1.10718e-05	9.99446e-06	1.1309e-10	0				Generation 107	0.494989	0.469995	4.99723e-06	4.73148e-06	0				Generation 107	0.494994	5.53592e-06	0.469984	5.24151e-06	0				Generation 107	0.247494	0.234998	0.234997	0.2225	3.17669e-10				Generation 107	0	0	0	0.88998	1.27067e-10			107	0.999958	2.21432e-05	1.99883e-05	4.49093e-10
	Generation 108	0.999979	1.04074e-05	9.39461e-06	9.99233e-11	0				Generation 108	0.49499	0.469995	4.69731e-06	4.4475e-06	0				Generation 108	0.494995	5.20371e-06	0.469985	4.92697e-06	0				Generation 108	0.247495	0.234998	0.234997	0.2225	2.80683e-10				Generation 108	0	0	0	0.889981	1.12273e-10			108	0.99996	2.08145e-05	1.87887e-05	3.96807e-10
	Generation 109	0.99998	9.7829e-06	8.83078e-06	8.82896e-11	0				Generation 109	0.49499	0.469996	4.41539e-06	4.18057e-06	0				Generation 109	0.494995	4.89145e-06	0.469986	4.63131e-06	0				Generation 109	0.247495	0.234998	0.234998	0.2225	2.48005e-10				Generation 109	0	0	0	0.889982	9.92018e-11			109	0.999963	1.95655e-05	1.76611e-05	3.50609e-10
	Generation 110	0.999981	9.19585e-06	8.30079e-06	7.80106e-11	0				Generation 110	0.494991	0.469996	4.1504e-06	3.92967e-06	0				Generation 110	0.494995	4.59792e-06	0.469987	4.35339e-06	0				Generation 110	0.247495	0.234998	0.234998	0.2225	2.19131e-10				Generation 110	0	0	0	0.889983	8.76523e-11			110	0.999965	1.83914e-05	1.66012e-05	3.0979e-10
	Generation 111	0.999983	8.64403e-06	7.80262e-06	6.89284e-11	0				Generation 111	0.494991	0.469996	3.90131e-06	3.69383e-06	0				Generation 111	0.494995	4.32201e-06	0.469988	4.09215e-06	0				Generation 111	0.247496	0.234998	0.234998	0.2225	1.93619e-10				Generation 111	0	0	0	0.889984	7.74476e-11			111	0.999967	1.72878e-05	1.56049e-05	2.73724e-10
	Generation 112	0.999984	8.12533e-06	7.33436e-06	6.09036e-11	0				Generation 112	0.494992	0.469996	3.66718e-06	3.47215e-06	0				Generation 112	0.494996	4.06266e-06	0.469989	3.8466e-06	0				Generation 112	0.247496	0.234998	0.234998	0.2225	1.71078e-10				Generation 112	0	0	0	0.889985	6.84311e-11			112	0.999969	1.62504e-05	1.46684e-05	2.41857e-10
	Generation 113	0.999985	7.63776e-06	6.8942e-06	5.38132e-11	0				Generation 113	0.494992	0.469997	3.4471e-06	3.26377e-06	0				Generation 113	0.494996	3.81888e-06	0.469989	3.61577e-06	0				Generation 113	0.247496	0.234998	0.234998	0.2225	1.51161e-10				Generation 113	0	0	0	0.889986	6.04643e-11			113	0.999971	1.52753e-05	1.37881e-05	2.137e-10
	Generation 114	0.999985	7.17944e-06	6.48046e-06	4.75484e-11	0				Generation 114	0.494993	0.469997	3.24023e-06	3.0679e-06	0				Generation 114	0.494996	3.58972e-06	0.46999	3.3988e-06	0				Generation 114	0.247496	0.234998	0.234998	0.2225	1.33563e-10				Generation 114	0	0	0	0.889987	5.34251e-11			114	0.999973	1.43587e-05	1.29607e-05	1.88822e-10
	Generation 115	0.999986	6.74864e-06	6.09156e-06	4.20129e-11	0				Generation 115	0.494993	0.469997	3.04578e-06	2.88379e-06	0				Generation 115	0.494996	3.37432e-06	0.469991	3.19485e-06	0				Generation 115	0.247497	0.234998	0.234998	0.2225	1.18014e-10				Generation 115	0	0	0	0.889988	4.72055e-11			115	0.999974	1.34971e-05	1.21829e-05	1.6684e-10
	Generation 116	0.999987	6.34368e-06	5.726e-06	3.71219e-11	0				Generation 116	0.494994	0.469997	2.863e-06	2.71073e-06	0				Generation 116	0.494997	3.17184e-06	0.469991	3.00314e-06	0				Generation 116	0.247497	0.234999	0.234998	0.2225	1.04275e-10				Generation 116	0	0	0	0.889989	4.171e-11			116	0.999976	1.26872e-05	1.14518e-05	1.47417e-10
	Generation 117	0.999988	5.96303e-06	5.38238e-06	3.28003e-11	0				Generation 117	0.494994	0.469997	2.69119e-06	2.54806e-06	0				Generation 117	0.494997	2.98151e-06	0.469992	2.82294e-06	0				Generation 117	0.247497	0.234999	0.234999	0.2225	9.21357e-11				Generation 117	0	0	0	0.889989	3.68543e-11			117	0.999977	1.19259e-05	1.07646e-05	1.30256e-10
	Generation 118	0.999989	5.60522e-06	5.05939e-06	2.89819e-11	0				Generation 118	0.494994	0.469997	2.52969e-06	2.39515e-06	0				Generation 118	0.494997	2.80261e-06	0.469992	2.65355e-06	0				Generation 118	0.247497	0.234999	0.234999	0.2225	8.14097e-11				Generation 118	0	0	0	0.88999	3.25639e-11			118	0.999979	1.12103e-05	1.01186e-05	1.15092e-10
	Generation 119	0.999989	5.26888e-06	4.75578e-06	2.5608e-11	0				Generation 119	0.494995	0.469998	2.37789e-06	2.25142e-06	0				Generation 119	0.494997	2.63444e-06	0.469993	2.49432e-06	0				Generation 119	0.247497	0.234999	0.234999	0.2225	7.19325e-11				Generation 119	0	0	0	0.889991	2.8773e-11			119	0.99998	1.05377e-05	9.51142e-06	1.01694e-10
	Generation 120	0.99999	4.95273e-06	4.47039e-06	2.26269e-11	0				Generation 120	0.494995	0.469998	2.2352e-06	2.11631e-06	0				Generation 120	0.494997	2.47636e-06	0.469993	2.34465e-06	0				Generation 120	0.247498	0.234999	0.234999	0.2225	6.35586e-11				Generation 120	0	0	0	0.889991	2.54235e-11			120	0.999981	9.90537e-06	8.94067e-06	8.98554e-11
	Generation 121	0.999991	4.65554e-06	4.20213e-06	1.99928e-11	0				Generation 121	0.494995	0.469998	2.10107e-06	1.98932e-06	0				Generation 121	0.494998	2.32777e-06	0.469993	2.20396e-06	0				Generation 121	0.247498	0.234999	0.234999	0.2225	5.61596e-11				Generation 121	0	0	0	0.889992	2.24639e-11			121	0.999982	9.31101e-06	8.40416e-06	7.93952e-11
	Generation 122	0.999991	4.37619e-06	3.94997e-06	1.76654e-11	0				Generation 122	0.494996	0.469998	1.97499e-06	1.86994e-06	0				Generation 122	0.494998	2.1881e-06	0.469994	2.07172e-06	0				Generation 122	0.247498	0.234999	0.234999	0.2225	4.9622e-11				Generation 122	0	0	0	0.889992	1.98488e-11			122	0.999983	8.75232e-06	7.89986e-06	7.01528e-11
	Generation 123	0.999992	4.11361e-06	3.71295e-06	1.5609e-11	0				Generation 123	0.494996	0.469998	1.85647e-06	1.75773e-06	0				Generation 123	0.494998	2.0568e-06	0.469994	1.94741e-06	0				Generation 123	0.247498	0.234999	0.234999	0.2225	4.38455e-11				Generation 123	0	0	0	0.889993	1.75382e-11			123	0.999984	8.22715e-06	7.42581e-06	6.19863e-11
	Generation 124	0.999992	3.86678e-06	3.49015e-06	1.37919e-11	0				Generation 124	0.494996	0.469998	1.74507e-06	1.65226e-06	0				Generation 124	0.494998	1.93339e-06	0.469995	1.83056e-06	0				Generation 124	0.247498	0.234999	0.234999	0.2225	3.87414e-11				Generation 124	0	0	0	0.889993	1.54966e-11			124	0.999985	7.7335e-06	6.98022e-06	5.47705e-11
	Generation 125	0.999993	3.63476e-06	3.28072e-06	1.21864e-11	0				Generation 125	0.494996	0.469998	1.64036e-06	1.55311e-06	0				Generation 125	0.494998	1.81738e-06	0.469995	1.72072e-06	0				Generation 125	0.247498	0.234999	0.234999	0.2225	3.42315e-11				Generation 125	0	0	0	0.889993	1.36926e-11			125	0.999986	7.26947e-06	6.56137e-06	4.83947e-11
	Generation 126	0.999993	3.41666e-06	3.08385e-06	1.07678e-11	0				Generation 126	0.494997	0.469998	1.54193e-06	1.45992e-06	0				Generation 126	0.494998	1.70833e-06	0.469995	1.61747e-06	0				Generation 126	0.247498	0.234999	0.234999	0.2225	3.02467e-11				Generation 126	0	0	0	0.889994	1.20987e-11			126	0.999987	6.83328e-06	6.16765e-06	4.27611e-11
	Generation 127	0.999993	3.21165e-06	2.89881e-06	9.51435e-12	0				Generation 127	0.494997	0.469999	1.4494e-06	1.37231e-06	0				Generation 127	0.494998	1.60583e-06	0.469995	1.52042e-06	0				Generation 127	0.247498	0.234999	0.234999	0.2225	2.67257e-11				Generation 127	0	0	0	0.889994	1.06903e-11			127	0.999988	6.42327e-06	5.79756e-06	3.77834e-11
	Generation 128	0.999994	3.01895e-06	2.72486e-06	8.40681e-12	0				Generation 128	0.494997	0.469999	1.36243e-06	1.28997e-06	0				Generation 128	0.494998	1.50947e-06	0.469996	1.42919e-06	0				Generation 128	0.247498	0.234999	0.234999	0.2225	2.36146e-11				Generation 128	0	0	0	0.889995	9.44585e-12			128	0.999989	6.03786e-06	5.44968e-06	3.33851e-11
	Generation 129	0.999994	2.8378e-06	2.56136e-06	7.42819e-12	0				Generation 129	0.494997	0.469999	1.28068e-06	1.21256e-06	0				Generation 129	0.494999	1.4189e-06	0.469996	1.34343e-06	0				Generation 129	0.247499	0.234999	0.234999	0.2225	2.08657e-11				Generation 129	0	0	0	0.889995	8.34628e-12			129	0.999989	5.67558e-06	5.12268e-06	2.94989e-11
	Generation 130	0.999995	2.66753e-06	2.40766e-06	6.5635e-12	0				Generation 130	0.494997	0.469999	1.20383e-06	1.1398e-06	0				Generation 130	0.494999	1.33376e-06	0.469996	1.26282e-06	0				Generation 130	0.247499	0.234999	0.234999	0.2225	1.84368e-11				Generation 130	0	0	0	0.889995	7.37472e-12			130	0.99999	5.33503e-06	4.81529e-06	2.6065e-11
	Generation 131	0.999995	2.50747e-06	2.26319e-06	5.79946e-12	0				Generation 131	0.494997	0.469999	1.1316e-06	1.07141e-06	0				Generation 131	0.494999	1.25374e-06	0.469996	1.18705e-06	0				Generation 131	0.247499	0.234999	0.234999	0.2225	1.62906e-11				Generation 131	0	0	0	0.889995	6.51625e-12			131	0.99999	5.01492e-06	4.52636e-06	2.30309e-11
	Generation 132	0.999995	2.35702e-06	2.12739e-06	5.12437e-12	0				Generation 132	0.494998	0.469999	1.0637e-06	1.00712e-06	0				Generation 132	0.494999	1.17851e-06	0.469997	1.11582e-06	0				Generation 132	0.247499	0.234999	0.234999	0.2225	1.43943e-11				Generation 132	0	0	0	0.889996	5.75772e-12			132	0.999991	4.71401e-06	4.25476e-06	2.03499e-11
	Generation 133	0.999996	2.21559e-06	1.99974e-06	4.52786e-12	0				Generation 133	0.494998	0.469999	9.99871e-07	9.46689e-07	0				Generation 133	0.494999	1.1078e-06	0.469997	1.04887e-06	0				Generation 133	0.247499	0.235	0.234999	0.2225	1.27187e-11				Generation 133	0	0	0	0.889996	5.08749e-12			133	0.999992	4.43117e-06	3.99946e-06	1.79811e-11
	Generation 134	0.999996	2.08265e-06	1.87975e-06	4.0008e-12	0				Generation 134	0.494998	0.469999	9.39875e-07	8.89884e-07	0				Generation 134	0.494999	1.04133e-06	0.469997	9.85938e-07	0				Generation 134	0.247499	0.235	0.234999	0.2225	1.12382e-11				Generation 134	0	0	0	0.889996	4.49528e-12			134	0.999992	4.16529e-06	3.75948e-06	1.5888e-11
	Generation 135	0.999996	1.95769e-06	1.76696e-06	3.53508e-12	0				Generation 135	0.494998	0.469999	8.8348e-07	8.36488e-07	0				Generation 135	0.494999	9.78845e-07	0.469997	9.2678e-07	0				Generation 135	0.247499	0.235	0.235	0.2225	9.93001e-12				Generation 135	0	0	0	0.889996	3.972e-12			135	0.999993	3.91537e-06	3.5339e-06	1.40386e-11
	Generation 136	0.999996	1.84023e-06	1.66094e-06	3.12358e-12	0				Generation 136	0.494998	0.469999	8.30468e-07	7.86296e-07	0				Generation 136	0.494999	9.20113e-07	0.469997	8.71172e-07	0				Generation 136	0.247499	0.235	0.235	0.2225	8.77411e-12				Generation 136	0	0	0	0.889997	3.50964e-12			136	0.999993	3.68044e-06	3.32186e-06	1.24044e-11
	Generation 137	0.999996	1.72981e-06	1.56128e-06	2.75998e-12	0				Generation 137	0.494998	0.469999	7.80638e-07	7.39116e-07	0				Generation 137	0.494999	8.64904e-07	0.469998	8.189e-07	0				Generation 137	0.247499	0.235	0.235	0.2225	7.75276e-12				Generation 137	0	0	0	0.889997	3.1011e-12			137	0.999993	3.45961e-06	3.12254e-06	1.09605e-11
	Generation 138	0.999997	1.62602e-06	1.46759e-06	2.43871e-12	0				Generation 138	0.494998	0.469999	7.33797e-07	6.94767e-07	0				Generation 138	0.494999	8.13009e-07	0.469998	7.69765e-07	0				Generation 138	0.247499	0.235	0.235	0.2225	6.85031e-12				Generation 138	0	0	0	0.889997	2.74012e-12			138	0.999994	3.25203e-06	2.93518e-06	9.68464e-12
	Generation 139	0.999997	1.52845e-06	1.37953e-06	2.15483e-12	0				Generation 139	0.494998	0.469999	6.89767e-07	6.53079e-07	0				Generation 139	0.494999	7.64227e-07	0.469998	7.23578e-07	0				Generation 139	0.247499	0.235	0.235	0.2225	6.0529e-12				Generation 139	0	0	0	0.889997	2.42116e-12			139	0.999994	3.0569e-06	2.75906e-06	8.55732e-12
	Generation 140	0.999997	1.43675e-06	1.29676e-06	1.904e-12	0				Generation 140	0.494999	0.469999	6.4838e-07	6.13892e-07	0				Generation 140	0.494999	7.18373e-07	0.469998	6.80162e-07	0				Generation 140	0.247499	0.235	0.235	0.2225	5.34832e-12				Generation 140	0	0	0	0.889997	2.13933e-12			140	0.999995	2.87348e-06	2.59351e-06	7.56121e-12
	Generation 141	0.999997	1.35054e-06	1.21895e-06	1.68237e-12	0				Generation 141	0.494999	0.469999	6.09475e-07	5.77057e-07	0				Generation 141	0.494999	6.7527e-07	0.469998	6.39352e-07	0				Generation 141	0.247499	0.235	0.235	0.2225	4.72576e-12				Generation 141	0	0	0	0.889998	1.8903e-12			141	0.999995	2.70107e-06	2.43789e-06	6.68106e-12
	Generation 142	0.999997	1.26951e-06	1.14581e-06	1.48654e-12	0				Generation 142	0.494999	0.469999	5.72906e-07	5.42433e-07	0				Generation 142	0.494999	6.34753e-07	0.469998	6.0099e-07	0				Generation 142	0.247499	0.235	0.235	0.2225	4.17566e-12				Generation 142	0	0	0	0.889998	1.67027e-12			142	0.999995	2.53901e-06	2.29161e-06	5.90337e-12
	Generation 143	0.999998	1.19333e-06	1.07706e-06	1.3135e-12	0				Generation 143	0.494999	0.469999	5.3853e-07	5.09885e-07	0				Generation 143	0.494999	5.96667e-07	0.469998	5.6493e-07	0				Generation 143	0.247499	0.235	0.235	0.2225	3.6896e-12				Generation 143	0	0	0	0.889998	1.47584e-12			143	0.999995	2.38666e-06	2.15411e-06	5.2162e-12
	Generation 144	0.999998	1.12173e-06	1.01243e-06	1.1606e-12	0				Generation 144	0.494999	0.469999	5.06217e-07	4.79291e-07	0				Generation 144	0.494999	5.60866e-07	0.469998	5.31034e-07	0				Generation 144	0.247499	0.235	0.235	0.2225	3.26012e-12				Generation 144	0	0	0	0.889998	1.30405e-12			144	0.999996	2.24346e-06	2.02486e-06	4.60902e-12
	Generation 145	0.999998	1.05443e-06	9.51687e-07	1.02551e-12	0				Generation 145	0.494999	0.47	4.75843e-07	4.50533e-07	0				Generation 145	0.494999	5.27214e-07	0.469999	4.99171e-07	0				Generation 145	0.247499	0.235	0.235	0.2225	2.88064e-12				Generation 145	0	0	0	0.889998	1.15225e-12			145	0.999996	2.10885e-06	1.90337e-06	4.07252e-12
	Generation 146	0.999998	9.91161e-07	8.94584e-07	9.06135e-13	0				Generation 146	0.494999	0.47	4.47292e-07	4.235e-07	0				Generation 146	0.494999	4.95581e-07	0.469999	4.6922e-07	0				Generation 146	0.2475	0.235	0.235	0.2225	2.54532e-12				Generation 146	0	0	0	0.889998	1.01813e-12			146	0.999996	1.98232e-06	1.78916e-06	3.59846e-12
	Generation 147	0.999998	9.31691e-07	8.40907e-07	8.00658e-13	0				Generation 147	0.494999	0.47	4.20454e-07	3.98089e-07	0				Generation 147	0.495	4.65845e-07	0.469999	4.41067e-07	0				Generation 147	0.2475	0.235	0.235	0.2225	2.24904e-12				Generation 147	0	0	0	0.889998	8.99616e-13			147	0.999996	1.86338e-06	1.68181e-06	3.1796e-12
	Generation 148	0.999998	8.75789e-07	7.90452e-07	7.0746e-13	0				Generation 148	0.494999	0.47	3.95226e-07	3.74203e-07	0				Generation 148	0.495	4.37894e-07	0.469999	4.14602e-07	0				Generation 148	0.2475	0.235	0.235	0.2225	1.98725e-12				Generation 148	0	0	0	0.889998	7.94899e-13			148	0.999997	1.75157e-06	1.5809e-06	2.80948e-12
	Generation 149	0.999998	8.23241e-07	7.43023e-07	6.2511e-13	0				Generation 149	0.494999	0.47	3.71512e-07	3.51751e-07	0				Generation 149	0.495	4.1162e-07	0.469999	3.89726e-07	0				Generation 149	0.2475	0.235	0.235	0.2225	1.75593e-12				Generation 149	0	0	0	0.889999	7.02371e-13			149	0.999997	1.64648e-06	1.48604e-06	2.48245e-12
	Generation 150	0.999998	7.73846e-07	6.98441e-07	5.52346e-13	0				Generation 150	0.494999	0.47	3.4922e-07	3.30645e-07	0				Generation 150	0.495	3.86923e-07	0.469999	3.66342e-07	0				Generation 150	0.2475	0.235	0.235	0.2225	1.55153e-12				Generation 150	0	0	0	0.889999	6.20613e-13			150	0.999997	1.54769e-06	1.39688e-06	2.19349e-12
[truncated: 2 more columns]
