# Supplementary material for: Gene drives as a new quality in GMO releases—a comparative technology characterization
Source: PeerJ. 2019 May 3;7:e6793. doi: 10.7717/peerj.6793 (PMC6501761; doi:10.7717/peerj.6793)
Supplement: Supplemental Information 1 — Information and images explaining the model. [file peerj-07-6793-s001.zip › GD Comparison-R1.xlsx]

## Sheet: Tabelle1
Loss of Construct
Generation	5	10	15	20	25	30	35	40	45	50	55	60	65	70	75	80	85	90	95	100	105	110	115	120	125	130	135	140	145	150
Two-Locus Underdominance	5486	6497	6737	6798	6822	6826	6827	6827	6828	6828	6828	6828
Unidirectional Wolbachia	5079	5714	5871	5914	5936	5943	5944	5946	5947	5946	5946	5946
Bidirectional Wolbachia	7363	7228	7167	7133	7113	7102	7094	7089	7088	7085	7082	7081
Medea (cumulative)	2883	4189	4830	5157	5322	5413	5465	5492	5511	5521	5523	5527																		5539
Medea (equal)	1672	2699	3668	4361	4784	5026	5165	5245	5295	5320	5336	5347
CRISPR-GD 98% - Homing	3093	3354	3504	3606	3669	3714	3753	3781	3800	3816	3828	3836	3845	3852	3858	3869	3875	3887	3891	3899	3911	3919	3931	3940	3954	3964	3979	3992	4003	4019
CRISPR-GD 90% - Homing	2535	2844	3108	3318	3481	3617	3718	3792	3854	3893	3932	3960	3985	4010	4036	4056	4079	4106	4129	4160	4186	4216	4244	4280	4303	4340	4376	4400	4439	4469
CRISPR-GD 98% No Res	3208	3586	3715	3765	3788	3800	3809	3812	3814	3816	3816	3816		3815		3816
Killer Rescue	2151	3240	4216	4962	5531	5966	6314	6599	6830	7031	7205	7357	7485																	3658
UDmel	5632	5915	7066	7082	7086	7086	7086	7086	7086	7086	7086	7086
X-Shredder - 95% sex bias	3877	4372	4592	4715	4797	4853	4892	4925	4950	4970	4986	4999																		5095
X-Shredder - 90% sex bias	4294	4618	4771	4855	4909	4950	4975	4999
Transgene Gain	36	20	13	10	8	7	6	5	5	3	3	3																		1
Transgene Loss	3184	5202	6316	7012	7474	7808	8060	8255	8415	8542	8650	8744																		9384
Transgene Total	3220	5222	6329	7022	7482	7815	8066	8260	8420	8545	8653	8747
fsRIDL	9801
Complete Population Replacement
Generation	5	10	15	20	25	30	35	40	45	50	55	60	65	70	75	80	85	90	95	100	105	110	115	120	125	130	135	140	145	150
Two-Locus Underdominance	2148	2699	2879	2942	2960	2968	2972	2973	2973	2973	2973	2973
Unidirectional Wolbachia	2949	3587	3742	3797	3821	3834	3841	3843	3847	3851	3852	3852
Bidirectional Wolbachia	1938	2431	2581	2640	2673	2690	2699	2706	2710	2714	2714	2718
Medea (cumulative)	2435	3392	3821	4018	4118	4173	4203	4221	4231	4237	4240	4246																		4261
Medea (equal)	2437	3422	3897	4139	4267	4338	4370	4399	4413	4420	4423	4425
CRISPR-GD 98% - Homing	4147	5372	5682	5793	5844	5871	5880	5887	5886	5885	5883	5874	5866	5859	5850	5837	5828	5815	5803	5792	5778	5763	5750	5735	5719	5705	5690	5676	5659	5643
CRISPR-GD 90% - Homing	4064	5240	5534	5634	5670	5678	5676	5670	5654	5635	5612	5590	5562	5536	5504	5480	5448	5415	5391	5353	5323	5295	5259	5229	5196	5171	5134	5102	5074	5042
CRISPR-GD 98% No Res	4128	5379	5705	5825	5883	5913	5935	5947	5956	5964	5957	5970		5976		5977
Killer Rescue	1244	1343	1326	1271	1209	1147	1091	1037	991	945	904	867	837																	5177
UDmel	2397	2679	2713	2715	2715	2715	2715	2715	2715	2715	2715	2715
X-Shredder - 95% sex bias	374	1507	2271	2626	2795	2872	2922	2954	2966	2969	2970	2970																		2970
X-Shredder - 90% sex bias	1299	2672	3322	3647	3843	3973	4069	4136
Transgene Gain	5108	6856	7822	8339	8645	8848	8993	9097	9181	9248	9306	9347																		9646
Transgene Loss	487	308	223	178	146	121	105	90	80	74	65	61																		19
Transgene Total	5595	7164	8045	8517	8791	8969	9098	9187	9261	9322	9371	9408
fsRIDL	0
Technological Power [Complete Population Replacement/Loss of Construct]
Generation	5	10	15	20	25	30	35	40	45	50	55	60	65	70	75	80	85	90	95	100	105	110	115	120	125	130	135	140	145	150
Two-Locus Underdominance	0.391542	0.415423	0.427342	0.432774	0.43389	0.434808	0.43533	0.435477	0.435413	0.435413	0.435413	0.435413
Unidirectional Wolbachia	0.580626	0.627756	0.63737	0.642036	0.643699	0.645129	0.646198	0.646317	0.646881	0.647662	0.64783	0.64783
Bidirectional Wolbachia	0.263208	0.336331	0.360123	0.370111	0.375791	0.378767	0.380462	0.381718	0.382336	0.383063	0.383225	0.383844
Medea (cumulative)	0.844606	0.80974	0.791097	0.779135	0.773769	0.770922	0.769076	0.768572	0.767737	0.767433	0.767699	0.768229
Medea (equal)	1.45754	1.26788	1.06243	0.949094	0.891931	0.863112	0.846079	0.838704	0.833428	0.830827	0.828898	0.827567
CRISPR-GD 98% - w/ Res	1.28678	1.5	1.52544	1.50359	1.45618	1.39474	1.32948	1.266	1.20425	1.14832	1.0967	1.0608
CRISPR-GD 90% - Homing	1.60316	1.84307	1.79881	1.75244	1.72991	1.71887	1.72331	1.73792	1.75188	1.77353	1.77922	1.79203	1.79566	1.79108	1.7706	1.76068	1.7408	1.70414	1.68216	1.63729	1.6077	1.56789	1.52782	1.48817	1.45399	1.41118	1.37102	1.33946	1.29967	1.26467
CRISPR-GD 98% w/o Res	1.28678	1.5	1.53567	1.54714	1.55306	1.55605	1.55815	1.56007	1.56162	1.56289	1.56106	1.56447		1.56645		1.5663
Killer Rescue	0.578336	0.414506	0.314516	0.256147	0.218586	0.192256	0.172791	0.157145	0.145095	0.134405	0.125468	0.117847	0.111824	#DIV/0!		#DIV/0!														1.41525
UDmel	0.425604	0.452916	0.383951	0.383366	0.38315	0.38315	0.38315	0.38315	0.38315	0.38315	0.38315	0.38315
X-Shredder - 95% sex bias	0.0964663	0.344694	0.494556	0.556946	0.582656	0.591799	0.597302	0.599797	0.599192	0.597384	0.595668	0.594119
X-Shredder - 90% sex bias	0.302515	0.578605	0.69629	0.751184	0.782848	0.802626	0.817889	0.827365
Transgene Gain	141.889	342.8	601.692	833.9	1080.62	1264	1498.83	1819.4	1836.2	3082.67	3102	3115.67
Transgene Loss	0.152952	0.059208	0.0353072	0.0253851	0.0195344	0.0154969	0.0130273	0.0109025	0.00950683	0.00866308	0.00751445	0.00697621
Transgene Total	1.73758	1.37189	1.27113	1.2129	1.17495	1.14766	1.12794	1.11223	1.09988	1.09093	1.08298	1.07557
fsRIDL	0
Generation	5	10	15	20	25	30	35	40	45	50	55	60	65	70	75	80	85	90	95	100	105	110	115	120	125	130	135	140	145	150
CRISPR-Resistance - 98% Homing	0	0	38	164	367	613	871	1121	1363	1582	1772	1922	2048	2180	2278	2351	2425	2495	2538	2588	2630	2666	2686	2729	2733	2766	2785	2792	2802	2824
CRISPR-Resistance - 90% Homing	0	2	71	240	482	750	1011	1247	1460	1641	1776	1902	2003	2081	2131	2184	2231	2247	2279	2288	2315	2316	2321	2336	2336	2319	2333	2332	2320	2304
Generation	1	2	3	4	5
fsRIDL	1475	4499	7627	9583	9801
fSRIDL	202	0	0	0	0
fsRIDL	0.136949	0	0	0	0
